# Supplementary material for: Transcriptome Analysis Reveals Critical Genes Involved in the Response of Stropharia rugosoannulata to High Temperature and Drought Stress
Source: Curr Issues Mol Biol. 2025 Oct 10;47(10):835. doi: 10.3390/cimb47100835 (PMC12563022; doi:10.3390/cimb47100835)
Supplement: Supplementary file 1 [file cimb-47-00835-s001.zip]

Archive with 8 entries (8 files):
- Figure S1 Correlation heatmap of all samples.pdf
- Table S1 Primer for qRT-PCR of eight candidate genes.pdf
- Table S2 The distribution of transcript assembly length.pdf
- Table S3 Statistics of function annotation results.pdf
- Table S4 Screening of candidate genes response to drought.xlsx
- Table S5 Annotation of candidate genes.xlsx
- Table S6 Screening of candidate genes response to high temperature.xlsx
- Table S7. Annotation of 15 candidate genes.xlsx
