# Supplementary material for: Transcriptome Analysis Reveals Critical Genes Involved in the Response of Stropharia rugosoannulata to High Temperature and Drought Stress
Source: Curr Issues Mol Biol. 2025 Oct 10;47(10):835. doi: 10.3390/cimb47100835 (PMC12563022; doi:10.3390/cimb47100835)
Supplement: Supplementary file 1 [file cimb-47-00835-s001.zip › Table S4 Screening of candidate genes response to drought.xlsx]

## Sheet: ck_vs_gh3d.kegg_rich
Table S4 Screening of candidate genes response to drought
ID	Description	GeneRatio	BgRatio	pvalue	p.adjust	qvalue	geneID	Count
ko00040	Pentose and glucuronate interconversions	5/40	23/1876	8.66407780474859e-05	0.00372555345604189	0.00364803275989414	TRINITY_DN4372_c0_g1/TRINITY_DN1664_c1_g1/TRINITY_DN3040_c0_g1/TRINITY_DN2001_c1_g1/TRINITY_DN7730_c0_g1	5
ko00650	Butanoate metabolism	4/40	18/1876	0.000437682069991349	0.009410164504814	0.00921435936823892	TRINITY_DN414_c0_g1/TRINITY_DN656_c1_g1/TRINITY_DN3912_c0_g1/TRINITY_DN2214_c0_g1	4
ko00250	Alanine, aspartate and glutamate metabolism	4/40	31/1876	0.00368260811974415	0.0527840497163329	0.0516857279964092	TRINITY_DN414_c0_g1/TRINITY_DN1976_c1_g1/TRINITY_DN3912_c0_g1/TRINITY_DN2214_c0_g1	4
ko00350	Tyrosine metabolism	2/40	20/1876	0.0661425115790341	0.60478075005245	0.592196572878776	TRINITY_DN4944_c0_g1/TRINITY_DN2214_c0_g1	2
ko03040	Spliceosome	4/40	76/1876	0.0755110742054601	0.60478075005245	0.592196572878776	TRINITY_DN1180_c0_g1/TRINITY_DN2396_c0_g1/TRINITY_DN3039_c0_g1/TRINITY_DN2355_c0_g1	4
ko00410	beta-Alanine metabolism	2/40	26/1876	0.104510814718821	0.60478075005245	0.592196572878776	TRINITY_DN414_c0_g1/TRINITY_DN3912_c0_g1	2
ko04146	Peroxisome	3/40	54/1876	0.105521373293679	0.60478075005245	0.592196572878776	TRINITY_DN285_c0_g1/TRINITY_DN1313_c0_g1/TRINITY_DN5254_c0_g1	3
ko00030	Pentose phosphate pathway	2/40	29/1876	0.125515713326678	0.60478075005245	0.592196572878776	TRINITY_DN6019_c0_g1/TRINITY_DN2001_c1_g1	2
ko04011	MAPK signaling pathway - yeast	4/40	92/1876	0.129224697177089	0.60478075005245	0.592196572878776	TRINITY_DN164_c0_g1/TRINITY_DN351_c0_g1/TRINITY_DN3859_c0_g1/TRINITY_DN5254_c0_g1	4
ko04213	Longevity regulating pathway - multiple species	2/40	40/1876	0.209047392561037	0.60478075005245	0.592196572878776	TRINITY_DN4960_c0_g1/TRINITY_DN5254_c0_g1	2
ko00061	Fatty acid biosynthesis	1/40	11/1876	0.211576022701096	0.60478075005245	0.592196572878776	TRINITY_DN5044_c0_g1	1
ko00760	Nicotinate and nicotinamide metabolism	1/40	11/1876	0.211576022701096	0.60478075005245	0.592196572878776	TRINITY_DN2214_c0_g1	1
ko03440	Homologous recombination	1/40	14/1876	0.261251527654583	0.60478075005245	0.592196572878776	TRINITY_DN2359_c0_g1	1
ko01040	Biosynthesis of unsaturated fatty acids	1/40	15/1876	0.2771215270605	0.60478075005245	0.592196572878776	TRINITY_DN5044_c0_g1	1
ko00563	Glycosylphosphatidylinositol (GPI)-anchor biosynthesis	1/40	16/1876	0.292658947220403	0.60478075005245	0.592196572878776	TRINITY_DN567_c0_g1	1
ko03022	Basal transcription factors	1/40	16/1876	0.292658947220403	0.60478075005245	0.592196572878776	TRINITY_DN657_c0_g1	1
ko00220	Arginine biosynthesis	1/40	17/1876	0.30787058276405	0.60478075005245	0.592196572878776	TRINITY_DN1976_c1_g1	1
ko00640	Propanoate metabolism	1/40	17/1876	0.30787058276405	0.60478075005245	0.592196572878776	TRINITY_DN3912_c0_g1	1
ko00920	Sulfur metabolism	1/40	17/1876	0.30787058276405	0.60478075005245	0.592196572878776	TRINITY_DN1254_c2_g1	1
ko00500	Starch and sucrose metabolism	2/40	53/1876	0.31302227699007	0.60478075005245	0.592196572878776	TRINITY_DN3040_c0_g1/TRINITY_DN3220_c0_g1	2
ko00900	Terpenoid backbone biosynthesis	1/40	18/1876	0.322763093086502	0.60478075005245	0.592196572878776	TRINITY_DN656_c1_g1	1
ko00100	Steroid biosynthesis	1/40	19/1876	0.337343004968386	0.60478075005245	0.592196572878776	TRINITY_DN1856_c3_g1	1
ko00562	Inositol phosphate metabolism	1/40	19/1876	0.337343004968386	0.60478075005245	0.592196572878776	TRINITY_DN5015_c0_g1	1
ko03410	Base excision repair	1/40	20/1876	0.351616715146773	0.60478075005245	0.592196572878776	TRINITY_DN2359_c0_g1	1
ko03430	Mismatch repair	1/40	20/1876	0.351616715146773	0.60478075005245	0.592196572878776	TRINITY_DN2359_c0_g1	1
ko00230	Purine metabolism	2/40	60/1876	0.368395872352702	0.609270096583316	0.596592505834336	TRINITY_DN1254_c2_g1/TRINITY_DN2359_c0_g1	2
ko00510	N-Glycan biosynthesis	1/40	25/1876	0.418607337090332	0.666670944254974	0.65279896622274	TRINITY_DN2931_c0_g1	1
ko00310	Lysine degradation	1/40	27/1876	0.443470199109837	0.680314214067521	0.666158349148123	TRINITY_DN2214_c0_g1	1
ko03420	Nucleotide excision repair	1/40	31/1876	0.490124849955895	0.680314214067521	0.666158349148123	TRINITY_DN2359_c0_g1	1
ko00260	Glycine, serine and threonine metabolism	1/40	33/1876	0.511999464732431	0.680314214067521	0.666158349148123	TRINITY_DN5814_c1_g1	1
ko03030	DNA replication	1/40	33/1876	0.511999464732431	0.680314214067521	0.666158349148123	TRINITY_DN2359_c0_g1	1
ko00380	Tryptophan metabolism	1/40	34/1876	0.522590903370903	0.680314214067521	0.666158349148123	TRINITY_DN5254_c0_g1	1
ko00330	Arginine and proline metabolism	1/40	35/1876	0.532958093308559	0.680314214067521	0.666158349148123	TRINITY_DN698_c0_g1	1
ko00280	Valine, leucine and isoleucine degradation	1/40	37/1876	0.553038148834426	0.680314214067521	0.666158349148123	TRINITY_DN656_c1_g1	1
ko00680	Methane metabolism	1/40	38/1876	0.562759994428022	0.680314214067521	0.666158349148123	TRINITY_DN5814_c1_g1	1
ko03050	Proteasome	1/40	39/1876	0.572275554941014	0.680314214067521	0.666158349148123	TRINITY_DN542_c0_g1	1
ko00630	Glyoxylate and dicarboxylate metabolism	1/40	42/1876	0.599626769637727	0.680314214067521	0.666158349148123	TRINITY_DN5254_c0_g1	1
ko00240	Pyrimidine metabolism	1/40	45/1876	0.62526996807616	0.680314214067521	0.666158349148123	TRINITY_DN2359_c0_g1	1
ko04113	Meiosis - yeast	1/40	46/1876	0.633456315032443	0.680314214067521	0.666158349148123	TRINITY_DN2967_c0_g1	1
ko00620	Pyruvate metabolism	1/40	47/1876	0.641468198856871	0.680314214067521	0.666158349148123	TRINITY_DN1204_c0_g1	1
ko03018	RNA degradation	1/40	48/1876	0.64930924426186	0.680314214067521	0.666158349148123	TRINITY_DN2396_c0_g1	1
ko00270	Cysteine and methionine metabolism	1/40	50/1876	0.664492953275253	0.680314214067521	0.666158349148123	TRINITY_DN179_c7_g1	1
ko03008	Ribosome biogenesis in eukaryotes	1/40	54/1876	0.692961829415286	0.692961829415286	0.678542795021088	TRINITY_DN2474_c0_g1	1
ko00240	Pyrimidine metabolism	1/75	45/1876	0.844066819360507	0.924406557830747	0.924406557830747	TRINITY_DN2359_c0_g1	1
ko03015	mRNA surveillance pathway	1/75	45/1876	0.844066819360507	0.924406557830747	0.924406557830747	TRINITY_DN2139_c0_g1	1
ko04113	Meiosis - yeast	1/75	46/1876	0.850454033204287	0.924406557830747	0.924406557830747	TRINITY_DN2378_c2_g1	1
ko04146	Peroxisome	1/75	54/1876	0.893070339866561	0.950074829645278	0.950074829645278	TRINITY_DN1391_c1_g1	1
ko03040	Spliceosome	1/75	76/1876	0.957821133976991	0.993692079796758	0.993692079796758	TRINITY_DN6041_c0_g2	1
ko03013	Nucleocytoplasmic transport	1/75	100/1876	0.984914077981429	0.993692079796758	0.993692079796758	TRINITY_DN1757_c0_g2	1
ko03010	Ribosome	4/75	250/1876	0.993692079796758	0.993692079796758	0.993692079796758	TRINITY_DN17532_c0_g1/TRINITY_DN1620_c2_g1/TRINITY_DN17549_c0_g1/TRINITY_DN13206_c0_g2	4

## Sheet: ck_vs_gh6d.kegg_rich
Table S4 Screening of candidate genes response to drought
ID	Description	GeneRatio	BgRatio	pvalue	p.adjust	qvalue	geneID	Count
ko00100	Steroid biosynthesis	8/113	19/1876	5.87473019460906e-06	0.000393606923038807	0.000340115958635262	TRINITY_DN2773_c0_g2/TRINITY_DN18389_c0_g1/TRINITY_DN3720_c0_g1/TRINITY_DN1763_c1_g1/TRINITY_DN17819_c0_g1/TRINITY_DN4194_c0_g1/TRINITY_DN1856_c3_g1/TRINITY_DN392_c1_g1	8
ko00040	Pentose and glucuronate interconversions	7/113	23/1876	0.00026202006356017	0.00877767212926568	0.00758479131358386	TRINITY_DN4372_c0_g1/TRINITY_DN2001_c1_g1/TRINITY_DN3040_c0_g1/TRINITY_DN4617_c0_g1/TRINITY_DN5971_c0_g1/TRINITY_DN1664_c1_g1/TRINITY_DN1011_c0_g2	7
ko04011	MAPK signaling pathway - yeast	13/113	92/1876	0.00267601726748834	0.0597375836824649	0.05161927890865	TRINITY_DN351_c0_g1/TRINITY_DN164_c0_g1/TRINITY_DN627_c0_g1/TRINITY_DN5930_c0_g1/TRINITY_DN5442_c0_g1/TRINITY_DN2707_c0_g1/TRINITY_DN6367_c0_g1/TRINITY_DN18521_c0_g1/TRINITY_DN17545_c0_g1/TRINITY_DN822_c1_g1/TRINITY_DN332_c0_g1/TRINITY_DN5254_c0_g1/TRINITY_DN3855_c0_g1	13
ko00410	beta-Alanine metabolism	6/113	26/1876	0.00356642290641581	0.0597375836824649	0.05161927890865	TRINITY_DN414_c0_g1/TRINITY_DN4173_c0_g1/TRINITY_DN4617_c0_g1/TRINITY_DN5971_c0_g1/TRINITY_DN3912_c0_g1/TRINITY_DN1011_c0_g2	6
ko00380	Tryptophan metabolism	6/113	34/1876	0.0140364862459395	0.165740461843628	0.143216424216803	TRINITY_DN812_c1_g1/TRINITY_DN4617_c0_g1/TRINITY_DN332_c0_g1/TRINITY_DN5971_c0_g1/TRINITY_DN5254_c0_g1/TRINITY_DN1011_c0_g2	6
ko00340	Histidine metabolism	4/113	17/1876	0.0161262188635428	0.165740461843628	0.143216424216803	TRINITY_DN1285_c0_g1/TRINITY_DN4617_c0_g1/TRINITY_DN5971_c0_g1/TRINITY_DN1011_c0_g2	4
ko04113	Meiosis - yeast	7/113	46/1876	0.0180310148029341	0.165740461843628	0.143216424216803	TRINITY_DN2967_c0_g1/TRINITY_DN2911_c0_g1/TRINITY_DN1619_c1_g1/TRINITY_DN3047_c0_g2/TRINITY_DN18371_c0_g1/TRINITY_DN4250_c0_g1/TRINITY_DN640_c1_g1	7
ko00650	Butanoate metabolism	4/113	18/1876	0.0197899058917764	0.165740461843628	0.143216424216803	TRINITY_DN414_c0_g1/TRINITY_DN2214_c0_g1/TRINITY_DN656_c1_g1/TRINITY_DN3912_c0_g1	4
ko00053	Ascorbate and aldarate metabolism	3/113	11/1876	0.0246103880611643	0.173922413759771	0.150286453366652	TRINITY_DN4617_c0_g1/TRINITY_DN5971_c0_g1/TRINITY_DN1011_c0_g2	3
ko00270	Cysteine and methionine metabolism	7/113	50/1876	0.0275816282768991	0.173922413759771	0.150286453366652	TRINITY_DN179_c7_g1/TRINITY_DN5810_c0_g2/TRINITY_DN4473_c0_g1/TRINITY_DN13123_c0_g3/TRINITY_DN309_c0_g2/TRINITY_DN800_c1_g1/TRINITY_DN2285_c2_g2	7
ko00350	Tyrosine metabolism	4/113	20/1876	0.0285544261396639	0.173922413759771	0.150286453366652	TRINITY_DN4944_c0_g1/TRINITY_DN2214_c0_g1/TRINITY_DN4173_c0_g1/TRINITY_DN2285_c2_g2	4
ko00250	Alanine, aspartate and glutamate metabolism	5/113	31/1876	0.0350166762119064	0.195509775516477	0.168940104531127	TRINITY_DN414_c0_g1/TRINITY_DN1976_c1_g1/TRINITY_DN2214_c0_g1/TRINITY_DN3912_c0_g1/TRINITY_DN2285_c2_g2	5
ko00561	Glycerolipid metabolism	4/113	24/1876	0.0520686533915089	0.254397046356736	0.219824627645255	TRINITY_DN558_c0_g1/TRINITY_DN4617_c0_g1/TRINITY_DN5971_c0_g1/TRINITY_DN1011_c0_g2	4
ko00330	Arginine and proline metabolism	5/113	35/1876	0.0553101162772986	0.254397046356736	0.219824627645255	TRINITY_DN698_c0_g1/TRINITY_DN4617_c0_g1/TRINITY_DN5971_c0_g1/TRINITY_DN1011_c0_g2/TRINITY_DN2285_c2_g2	5
ko01040	Biosynthesis of unsaturated fatty acids	3/113	15/1876	0.0569545626171797	0.254397046356736	0.219824627645255	TRINITY_DN5044_c0_g1/TRINITY_DN7126_c0_g1/TRINITY_DN5024_c0_g1	3
ko00310	Lysine degradation	4/113	27/1876	0.0749584628814277	0.313888563315979	0.271231280163061	TRINITY_DN2214_c0_g1/TRINITY_DN4617_c0_g1/TRINITY_DN5971_c0_g1/TRINITY_DN1011_c0_g2	4
ko04130	SNARE interactions in vesicular transport	2/113	10/1876	0.117955694344445	0.442516162601376	0.382378459435596	TRINITY_DN4629_c0_g1/TRINITY_DN1973_c0_g1	2
ko00360	Phenylalanine metabolism	3/113	21/1876	0.128541123196304	0.442516162601376	0.382378459435596	TRINITY_DN18684_c0_g1/TRINITY_DN4173_c0_g1/TRINITY_DN2285_c2_g2	3
ko03030	DNA replication	4/113	33/1876	0.133175425420234	0.442516162601376	0.382378459435596	TRINITY_DN1210_c0_g1/TRINITY_DN2359_c0_g1/TRINITY_DN18371_c0_g1/TRINITY_DN640_c1_g1	4
ko00061	Fatty acid biosynthesis	2/113	11/1876	0.13869909574073	0.442516162601376	0.382378459435596	TRINITY_DN5044_c0_g1/TRINITY_DN2421_c0_g1	2
ko00450	Selenocompound metabolism	2/113	11/1876	0.13869909574073	0.442516162601376	0.382378459435596	TRINITY_DN13123_c0_g3/TRINITY_DN309_c0_g2	2
ko00620	Pyruvate metabolism	5/113	47/1876	0.148844323838653	0.453298622599533	0.391695589049086	TRINITY_DN2128_c0_g1/TRINITY_DN1204_c0_g1/TRINITY_DN4617_c0_g1/TRINITY_DN5971_c0_g1/TRINITY_DN1011_c0_g2	5
ko00280	Valine, leucine and isoleucine degradation	4/113	37/1876	0.179729371592092	0.50174449569459	0.433557694630046	TRINITY_DN656_c1_g1/TRINITY_DN4617_c0_g1/TRINITY_DN5971_c0_g1/TRINITY_DN1011_c0_g2	4
ko00480	Glutathione metabolism	4/113	37/1876	0.179729371592092	0.50174449569459	0.433557694630046	TRINITY_DN3353_c0_g1/TRINITY_DN2844_c2_g1/TRINITY_DN1934_c4_g1/TRINITY_DN1934_c4_g2	4
ko00500	Starch and sucrose metabolism	5/113	53/1876	0.21117556958974	0.565950526500504	0.489038161155188	TRINITY_DN3220_c0_g1/TRINITY_DN3040_c0_g1/TRINITY_DN1180_c1_g1/TRINITY_DN920_c0_g1/TRINITY_DN3375_c0_g1	5
ko03022	Basal transcription factors	2/113	16/1876	0.250207279321504	0.629851392801689	0.544254934863989	TRINITY_DN3084_c0_g2/TRINITY_DN657_c0_g1	2
ko00220	Arginine biosynthesis	2/113	17/1876	0.273162579278945	0.629851392801689	0.544254934863989	TRINITY_DN1976_c1_g1/TRINITY_DN2285_c2_g2	2
ko00920	Sulfur metabolism	2/113	17/1876	0.273162579278945	0.629851392801689	0.544254934863989	TRINITY_DN1254_c2_g1/TRINITY_DN800_c1_g1	2
ko00240	Pyrimidine metabolism	4/113	45/1876	0.285162915531599	0.629851392801689	0.544254934863989	TRINITY_DN4904_c0_g1/TRINITY_DN2359_c0_g1/TRINITY_DN1934_c4_g1/TRINITY_DN1934_c4_g2	4
ko03420	Nucleotide excision repair	3/113	31/1876	0.285777280311884	0.629851392801689	0.544254934863989	TRINITY_DN1210_c0_g1/TRINITY_DN3105_c0_g1/TRINITY_DN2359_c0_g1	3
ko00900	Terpenoid backbone biosynthesis	2/113	18/1876	0.296096269890004	0.629851392801689	0.544254934863989	TRINITY_DN1926_c0_g1/TRINITY_DN656_c1_g1	2
ko00071	Fatty acid degradation	3/113	33/1876	0.319626079929215	0.629851392801689	0.544254934863989	TRINITY_DN4617_c0_g1/TRINITY_DN5971_c0_g1/TRINITY_DN1011_c0_g2	3
ko00260	Glycine, serine and threonine metabolism	3/113	33/1876	0.319626079929215	0.629851392801689	0.544254934863989	TRINITY_DN5814_c1_g1/TRINITY_DN13123_c0_g3/TRINITY_DN4173_c0_g1	3
ko00970	Aminoacyl-tRNA biosynthesis	3/113	33/1876	0.319626079929215	0.629851392801689	0.544254934863989	TRINITY_DN2601_c0_g1/TRINITY_DN793_c0_g1/TRINITY_DN6536_c0_g1	3
ko03430	Mismatch repair	2/113	20/1876	0.341588219424759	0.653897448613109	0.565033144913135	TRINITY_DN1210_c0_g1/TRINITY_DN2359_c0_g1	2
ko00520	Amino sugar and nucleotide sugar metabolism	3/113	38/1876	0.404000551257905	0.745184947322306	0.643914722745119	TRINITY_DN259_c0_g1/TRINITY_DN1180_c1_g1/TRINITY_DN5130_c0_g1	3
ko04146	Peroxisome	4/113	54/1876	0.411520045536199	0.745184947322306	0.643914722745119	TRINITY_DN1313_c0_g1/TRINITY_DN332_c0_g1/TRINITY_DN508_c0_g1/TRINITY_DN5254_c0_g1	4
ko04111	Cell cycle - yeast	5/113	71/1876	0.427498344455067	0.750823307314276	0.648786832714614	TRINITY_DN2911_c0_g1/TRINITY_DN1619_c1_g1/TRINITY_DN18371_c0_g1/TRINITY_DN4250_c0_g1/TRINITY_DN640_c1_g1	5
ko04213	Longevity regulating pathway - multiple species	3/113	40/1876	0.437046402765026	0.750823307314276	0.648786832714614	TRINITY_DN4960_c0_g1/TRINITY_DN332_c0_g1/TRINITY_DN5254_c0_g1	3
ko00510	N-Glycan biosynthesis	2/113	25/1876	0.450407015628108	0.754431751177081	0.651904891040683	TRINITY_DN2931_c0_g1/TRINITY_DN3470_c0_g1	2
ko00630	Glyoxylate and dicarboxylate metabolism	3/113	42/1876	0.469407534154783	0.767080604594401	0.662834772233968	TRINITY_DN2128_c0_g1/TRINITY_DN332_c0_g1/TRINITY_DN5254_c0_g1	3
ko00230	Purine metabolism	4/113	60/1876	0.493781850650102	0.771813669844892	0.666924616519545	TRINITY_DN1254_c2_g1/TRINITY_DN2359_c0_g1/TRINITY_DN1934_c4_g1/TRINITY_DN1934_c4_g2	4
ko00760	Nicotinate and nicotinamide metabolism	1/113	11/1876	0.49604122657994	0.771813669844892	0.666924616519545	TRINITY_DN2214_c0_g1	1
ko00010	Glycolysis / Gluconeogenesis	4/113	62/1876	0.520197440885234	0.771813669844892	0.666924616519545	TRINITY_DN5464_c0_g1/TRINITY_DN4617_c0_g1/TRINITY_DN5971_c0_g1/TRINITY_DN1011_c0_g2	4
ko02010	ABC transporters	1/113	12/1876	0.526575994084748	0.771813669844892	0.666924616519545	TRINITY_DN508_c0_g1	1
ko00030	Pentose phosphate pathway	2/113	29/1876	0.529901922580075	0.771813669844892	0.666924616519545	TRINITY_DN6019_c0_g1/TRINITY_DN2001_c1_g1	2
ko04141	Protein processing in endoplasmic reticulum	7/113	117/1876	0.567041465351671	0.80833570592685	0.698483327980782	TRINITY_DN11146_c0_g1/TRINITY_DN143_c1_g1/TRINITY_DN11146_c1_g1/TRINITY_DN3782_c0_g1/TRINITY_DN3470_c0_g1/TRINITY_DN3891_c0_g1/TRINITY_DN3982_c0_g1	7
ko03440	Homologous recombination	1/113	14/1876	0.582250722182537	0.812724966379791	0.702276090351744	TRINITY_DN2359_c0_g1	1
ko00400	Phenylalanine, tyrosine and tryptophan biosynthesis	1/113	16/1876	0.631429225043304	0.842266705030273	0.727803122964101	TRINITY_DN2285_c2_g2	1
ko00563	Glycosylphosphatidylinositol (GPI)-anchor biosynthesis	1/113	16/1876	0.631429225043304	0.842266705030273	0.727803122964101	TRINITY_DN567_c0_g1	1
ko00640	Propanoate metabolism	1/113	17/1876	0.653820890403576	0.842266705030273	0.727803122964101	TRINITY_DN3912_c0_g1	1
ko00513	Various types of N-glycan biosynthesis	1/113	18/1876	0.674863515139669	0.842266705030273	0.727803122964101	TRINITY_DN3470_c0_g1	1
ko00600	Sphingolipid metabolism	1/113	18/1876	0.674863515139669	0.842266705030273	0.727803122964101	TRINITY_DN734_c2_g1	1
ko00680	Methane metabolism	2/113	38/1876	0.678841821964697	0.842266705030273	0.727803122964101	TRINITY_DN5814_c1_g1/TRINITY_DN6_c0_g1	2
ko00562	Inositol phosphate metabolism	1/113	19/1876	0.69463769317477	0.846195008049265	0.731197571762915	TRINITY_DN5015_c0_g1	1
ko03410	Base excision repair	1/113	20/1876	0.71321924442477	0.853315881722493	0.737350722619593	TRINITY_DN2359_c0_g1	1
ko04139	Mitophagy - yeast	1/113	31/1876	0.856574637712712	0.996223836313427	0.860837564764156	TRINITY_DN3855_c0_g1	1
ko03050	Proteasome	1/113	39/1876	0.913581469333866	0.996223836313427	0.860837564764156	TRINITY_DN542_c0_g1	1
ko04144	Endocytosis	2/113	67/1876	0.921299139695198	0.996223836313427	0.860837564764156	TRINITY_DN2177_c1_g1/TRINITY_DN1378_c1_g1	2
ko03015	mRNA surveillance pathway	1/113	45/1876	0.940987693347634	0.996223836313427	0.860837564764156	TRINITY_DN2139_c0_g1	1
ko03040	Spliceosome	2/113	76/1876	0.950973061950179	0.996223836313427	0.860837564764156	TRINITY_DN2396_c0_g1/TRINITY_DN1180_c0_g1	2
ko03018	RNA degradation	1/113	48/1876	0.9512583542235	0.996223836313427	0.860837564764156	TRINITY_DN2396_c0_g1	1
ko03008	Ribosome biogenesis in eukaryotes	1/113	54/1876	0.966780545926943	0.996223836313427	0.860837564764156	TRINITY_DN2474_c0_g1	1
ko00190	Oxidative phosphorylation	1/113	55/1876	0.968840808446293	0.996223836313427	0.860837564764156	TRINITY_DN415_c2_g1	1
ko04145	Phagosome	1/113	55/1876	0.968840808446293	0.996223836313427	0.860837564764156	TRINITY_DN1973_c0_g1	1
ko04120	Ubiquitin mediated proteolysis	1/113	63/1876	0.981354823831137	0.996223836313427	0.860837564764156	TRINITY_DN4250_c0_g1	1
ko03010	Ribosome	1/113	250/1876	0.999999944296559	0.999999944296559	0.864100501748794	TRINITY_DN7355_c0_g1	1

## Sheet: ck_vs_gh9d.kegg_rich
Table S4 Screening of candidate genes response to drought
ID	Description	GeneRatio	BgRatio	pvalue	p.adjust	qvalue	geneID	Count
ko04113	Meiosis - yeast	20/317	46/1876	1.64306467078196e-05	0.000871854047701692	0.000738960368523649	TRINITY_DN2967_c0_g1/TRINITY_DN551_c2_g1/TRINITY_DN4250_c0_g1/TRINITY_DN18371_c0_g1/TRINITY_DN2911_c0_g1/TRINITY_DN4341_c0_g1/TRINITY_DN3473_c0_g1/TRINITY_DN5960_c0_g1/TRINITY_DN777_c1_g1/TRINITY_DN876_c0_g1/TRINITY_DN640_c1_g1/TRINITY_DN194_c0_g1/TRINITY_DN1619_c1_g1/TRINITY_DN2830_c0_g1/TRINITY_DN1934_c1_g1/TRINITY_DN2765_c0_g1/TRINITY_DN764_c0_g1/TRINITY_DN1594_c0_g1/TRINITY_DN3047_c0_g2/TRINI…	20
ko03030	DNA replication	16/317	33/1876	2.26455596805634e-05	0.000871854047701692	0.000738960368523649	TRINITY_DN18371_c0_g1/TRINITY_DN1210_c0_g1/TRINITY_DN51_c0_g1/TRINITY_DN2605_c1_g1/TRINITY_DN5020_c0_g1/TRINITY_DN5056_c0_g1/TRINITY_DN777_c1_g1/TRINITY_DN640_c1_g1/TRINITY_DN1193_c1_g1/TRINITY_DN1357_c0_g1/TRINITY_DN5732_c0_g1/TRINITY_DN7_c4_g1/TRINITY_DN1191_c0_g1/TRINITY_DN1970_c0_g1/TRINITY_DN2359_c0_g1/TRINITY_DN4517_c0_g1	16
ko03420	Nucleotide excision repair	15/317	31/1876	4.25986435388641e-05	0.00109336518416418	0.000926707333126166	TRINITY_DN3986_c0_g1/TRINITY_DN1210_c0_g1/TRINITY_DN51_c0_g1/TRINITY_DN3407_c0_g1/TRINITY_DN5020_c0_g1/TRINITY_DN1357_c0_g1/TRINITY_DN5732_c0_g1/TRINITY_DN687_c0_g1/TRINITY_DN7_c4_g1/TRINITY_DN3062_c0_g1/TRINITY_DN4117_c0_g1/TRINITY_DN1191_c0_g1/TRINITY_DN1970_c0_g1/TRINITY_DN3105_c0_g1/TRINITY_DN2359_c0_g1	15
ko00100	Steroid biosynthesis	10/317	19/1876	0.000364516652668902	0.00701694556387637	0.00594737696459788	TRINITY_DN1763_c1_g1/TRINITY_DN4194_c0_g1/TRINITY_DN18389_c0_g1/TRINITY_DN2773_c0_g2/TRINITY_DN17819_c0_g1/TRINITY_DN1856_c3_g1/TRINITY_DN3587_c0_g1/TRINITY_DN392_c1_g1/TRINITY_DN3720_c0_g1/TRINITY_DN17815_c0_g2	10
ko00040	Pentose and glucuronate interconversions	11/317	23/1876	0.000535284205608524	0.00797107343973581	0.00675607044789638	TRINITY_DN2001_c1_g1/TRINITY_DN3040_c0_g1/TRINITY_DN4372_c0_g1/TRINITY_DN4561_c0_g1/TRINITY_DN1664_c1_g1/TRINITY_DN2260_c1_g1/TRINITY_DN204_c0_g1/TRINITY_DN1011_c0_g2/TRINITY_DN7220_c0_g1/TRINITY_DN7730_c0_g1/TRINITY_DN2057_c0_g1	11
ko03430	Mismatch repair	10/317	20/1876	0.0006211226056937	0.00797107343973581	0.00675607044789638	TRINITY_DN1210_c0_g1/TRINITY_DN51_c0_g1/TRINITY_DN4865_c0_g1/TRINITY_DN5020_c0_g1/TRINITY_DN1357_c0_g1/TRINITY_DN5732_c0_g1/TRINITY_DN687_c0_g1/TRINITY_DN7_c4_g1/TRINITY_DN1191_c0_g1/TRINITY_DN2359_c0_g1	10
ko04111	Cell cycle - yeast	23/317	71/1876	0.000829932763023029	0.00912926039325332	0.00773771899359817	TRINITY_DN551_c2_g1/TRINITY_DN4250_c0_g1/TRINITY_DN18371_c0_g1/TRINITY_DN2911_c0_g1/TRINITY_DN4341_c0_g1/TRINITY_DN1086_c1_g1/TRINITY_DN5960_c0_g1/TRINITY_DN4280_c0_g1/TRINITY_DN777_c1_g1/TRINITY_DN876_c0_g1/TRINITY_DN640_c1_g1/TRINITY_DN194_c0_g1/TRINITY_DN1619_c1_g1/TRINITY_DN2830_c0_g1/TRINITY_DN3348_c0_g2/TRINITY_DN4192_c0_g1/TRINITY_DN1731_c0_g1/TRINITY_DN2289_c0_g1/TRINITY_DN2765_c0_g1/TRIN…	23
ko04011	MAPK signaling pathway - yeast	27/317	92/1876	0.00164947783602922	0.0158762241717812	0.0134562665570805	TRINITY_DN164_c0_g1/TRINITY_DN5930_c0_g1/TRINITY_DN2707_c0_g1/TRINITY_DN627_c0_g1/TRINITY_DN351_c0_g1/TRINITY_DN332_c0_g1/TRINITY_DN5468_c0_g1/TRINITY_DN85_c0_g2/TRINITY_DN1225_c2_g2/TRINITY_DN6367_c0_g1/TRINITY_DN4658_c0_g1/TRINITY_DN822_c1_g1/TRINITY_DN5442_c0_g1/TRINITY_DN1936_c1_g1/TRINITY_DN18521_c0_g1/TRINITY_DN5828_c0_g2/TRINITY_DN4280_c0_g1/TRINITY_DN1654_c0_g2/TRINITY_DN1513_c1_g1/TRINIT…	27
ko00520	Amino sugar and nucleotide sugar metabolism	14/317	38/1876	0.00230281238336718	0.0197018392799192	0.0166987564641831	TRINITY_DN259_c0_g1/TRINITY_DN1180_c1_g1/TRINITY_DN4059_c0_g1/TRINITY_DN2190_c0_g1/TRINITY_DN774_c0_g2/TRINITY_DN215_c0_g2/TRINITY_DN4106_c0_g1/TRINITY_DN1243_c0_g2/TRINITY_DN3910_c0_g1/TRINITY_DN1306_c0_g1/TRINITY_DN1866_c0_g1/TRINITY_DN4260_c0_g1/TRINITY_DN496_c4_g1/TRINITY_DN3978_c0_g1	14
ko00240	Pyrimidine metabolism	14/317	45/1876	0.0127977889967552	0.0985429752750152	0.0835224123998762	TRINITY_DN4904_c0_g1/TRINITY_DN1934_c4_g1/TRINITY_DN6936_c0_g1/TRINITY_DN1934_c4_g2/TRINITY_DN1193_c1_g1/TRINITY_DN5732_c0_g1/TRINITY_DN289_c0_g1/TRINITY_DN3505_c0_g1/TRINITY_DN3795_c0_g1/TRINITY_DN1970_c0_g1/TRINITY_DN2359_c0_g1/TRINITY_DN4517_c0_g1/TRINITY_DN4210_c0_g1/TRINITY_DN3097_c0_g1	14
ko00510	N-Glycan biosynthesis	9/317	25/1876	0.0164587764738165	0.115211435316716	0.0976501570695336	TRINITY_DN2931_c0_g1/TRINITY_DN6458_c0_g1/TRINITY_DN3470_c0_g1/TRINITY_DN4373_c0_g1/TRINITY_DN898_c1_g1/TRINITY_DN9_c5_g1/TRINITY_DN4418_c0_g2/TRINITY_DN1955_c1_g1/TRINITY_DN886_c0_g1	9
ko00380	Tryptophan metabolism	11/317	34/1876	0.0195251381072746	0.125286302855012	0.106189347600967	TRINITY_DN332_c0_g1/TRINITY_DN4658_c0_g1/TRINITY_DN4156_c0_g1/TRINITY_DN4561_c0_g1/TRINITY_DN2372_c1_g1/TRINITY_DN2301_c0_g1/TRINITY_DN1007_c0_g1/TRINITY_DN812_c1_g1/TRINITY_DN1011_c0_g2/TRINITY_DN5254_c0_g1/TRINITY_DN446_c0_g1	11
ko00061	Fatty acid biosynthesis	5/317	11/1876	0.0255300010877662	0.151216160289077	0.128166807080284	TRINITY_DN5044_c0_g1/TRINITY_DN1363_c0_g1/TRINITY_DN432_c0_g1/TRINITY_DN2421_c0_g1/TRINITY_DN418_c1_g1	5
ko00350	Tyrosine metabolism	7/317	20/1876	0.038857758792899	0.199469828470215	0.169065336502438	TRINITY_DN4944_c0_g1/TRINITY_DN2214_c0_g1/TRINITY_DN577_c1_g1/TRINITY_DN1688_c3_g2/TRINITY_DN4173_c0_g1/TRINITY_DN987_c0_g1/TRINITY_DN2285_c2_g2	7
ko03410	Base excision repair	7/317	20/1876	0.038857758792899	0.199469828470215	0.169065336502438	TRINITY_DN51_c0_g1/TRINITY_DN429_c0_g1/TRINITY_DN6169_c0_g1/TRINITY_DN5732_c0_g1/TRINITY_DN1191_c0_g1/TRINITY_DN1970_c0_g1/TRINITY_DN2359_c0_g1	7
ko00330	Arginine and proline metabolism	10/317	35/1876	0.0577827808577955	0.278079632878141	0.235692921919956	TRINITY_DN698_c0_g1/TRINITY_DN568_c5_g1/TRINITY_DN4561_c0_g1/TRINITY_DN2372_c1_g1/TRINITY_DN2301_c0_g1/TRINITY_DN1011_c0_g2/TRINITY_DN2076_c0_g1/TRINITY_DN67_c1_g1/TRINITY_DN3268_c0_g1/TRINITY_DN2285_c2_g2	10
ko00230	Purine metabolism	15/317	60/1876	0.0682021865518035	0.306894695865739	0.26011580510835	TRINITY_DN1934_c4_g1/TRINITY_DN5193_c0_g1/TRINITY_DN1124_c0_g1/TRINITY_DN3305_c0_g1/TRINITY_DN1934_c4_g2/TRINITY_DN1216_c0_g1/TRINITY_DN1193_c1_g1/TRINITY_DN5732_c0_g1/TRINITY_DN3505_c0_g1/TRINITY_DN3795_c0_g1/TRINITY_DN1254_c2_g1/TRINITY_DN1970_c0_g1/TRINITY_DN2359_c0_g1/TRINITY_DN4517_c0_g1/TRINITY_DN4210_c0_g1	15
ko03440	Homologous recombination	5/317	14/1876	0.0717416172153675	0.306894695865739	0.26011580510835	TRINITY_DN1647_c0_g1/TRINITY_DN5020_c0_g1/TRINITY_DN5732_c0_g1/TRINITY_DN2359_c0_g1/TRINITY_DN379_c1_g1	5
ko00480	Glutathione metabolism	10/317	37/1876	0.0804284877466882	0.32594702928921	0.276264057634054	TRINITY_DN4254_c0_g1/TRINITY_DN1934_c4_g1/TRINITY_DN3353_c0_g1/TRINITY_DN3885_c0_g1/TRINITY_DN1934_c4_g2/TRINITY_DN67_c1_g1/TRINITY_DN3786_c0_g1/TRINITY_DN3268_c0_g1/TRINITY_DN952_c0_g1/TRINITY_DN2844_c2_g1	10
ko01040	Biosynthesis of unsaturated fatty acids	5/317	15/1876	0.0933062812825196	0.34629299781154	0.293508760961251	TRINITY_DN5044_c0_g1/TRINITY_DN432_c0_g1/TRINITY_DN3059_c0_g1/TRINITY_DN7126_c0_g1/TRINITY_DN5024_c0_g1	5
ko00500	Starch and sucrose metabolism	13/317	53/1876	0.0974337530574673	0.34629299781154	0.293508760961251	TRINITY_DN3040_c0_g1/TRINITY_DN3220_c0_g1/TRINITY_DN2387_c0_g1/TRINITY_DN1180_c1_g1/TRINITY_DN3408_c0_g1/TRINITY_DN287_c0_g1/TRINITY_DN496_c3_g1/TRINITY_DN1608_c0_g1/TRINITY_DN3375_c0_g1/TRINITY_DN3143_c0_g1/TRINITY_DN920_c0_g1/TRINITY_DN3811_c0_g1/TRINITY_DN2057_c0_g1	13
ko00450	Selenocompound metabolism	4/317	11/1876	0.098940856517583	0.34629299781154	0.293508760961251	TRINITY_DN6936_c0_g1/TRINITY_DN309_c0_g2/TRINITY_DN4743_c0_g1/TRINITY_DN8304_c0_g2	4
ko00360	Phenylalanine metabolism	6/317	21/1876	0.128558196513842	0.425488970434699	0.360633167012322	TRINITY_DN577_c1_g1/TRINITY_DN1688_c3_g2/TRINITY_DN4173_c0_g1/TRINITY_DN2372_c1_g1/TRINITY_DN2301_c0_g1/TRINITY_DN2285_c2_g2	6
ko00410	beta-Alanine metabolism	7/317	26/1876	0.134757680416715	0.425488970434699	0.360633167012322	TRINITY_DN414_c0_g1/TRINITY_DN3912_c0_g1/TRINITY_DN577_c1_g1/TRINITY_DN1688_c3_g2/TRINITY_DN4173_c0_g1/TRINITY_DN4561_c0_g1/TRINITY_DN1011_c0_g2	7
ko00250	Alanine, aspartate and glutamate metabolism	8/317	31/1876	0.138145769621655	0.425488970434699	0.360633167012322	TRINITY_DN414_c0_g1/TRINITY_DN2214_c0_g1/TRINITY_DN3912_c0_g1/TRINITY_DN1343_c0_g1/TRINITY_DN921_c0_g1/TRINITY_DN3978_c0_g1/TRINITY_DN2285_c2_g2/TRINITY_DN115_c2_g1	8
ko00920	Sulfur metabolism	5/317	17/1876	0.14494344386477	0.429255583753356	0.363825648567438	TRINITY_DN1217_c1_g2/TRINITY_DN1254_c2_g1/TRINITY_DN1028_c0_g1/TRINITY_DN800_c1_g1/TRINITY_DN8304_c0_g2	5
ko00310	Lysine degradation	7/317	27/1876	0.157079759770184	0.447968203789044	0.379685969035144	TRINITY_DN2214_c0_g1/TRINITY_DN5454_c0_g1/TRINITY_DN248_c0_g1/TRINITY_DN4516_c1_g1/TRINITY_DN4561_c0_g1/TRINITY_DN1011_c0_g2/TRINITY_DN446_c0_g1	7
ko00513	Various types of N-glycan biosynthesis	5/317	18/1876	0.174500389813266	0.479485851629095	0.406399491469636	TRINITY_DN3470_c0_g1/TRINITY_DN9_c5_g1/TRINITY_DN4418_c0_g2/TRINITY_DN1955_c1_g1/TRINITY_DN886_c0_g1	5
ko00260	Glycine, serine and threonine metabolism	8/317	33/1876	0.180585580483685	0.479485851629095	0.406399491469636	TRINITY_DN5814_c1_g1/TRINITY_DN577_c1_g1/TRINITY_DN1688_c3_g2/TRINITY_DN1193_c0_g1/TRINITY_DN4173_c0_g1/TRINITY_DN5293_c0_g1/TRINITY_DN485_c1_g1/TRINITY_DN921_c0_g1	8
ko04146	Peroxisome	12/317	54/1876	0.188000192182899	0.482533826602774	0.408982874222447	TRINITY_DN2754_c2_g1/TRINITY_DN1313_c0_g1/TRINITY_DN508_c0_g1/TRINITY_DN332_c0_g1/TRINITY_DN1363_c0_g1/TRINITY_DN4658_c0_g1/TRINITY_DN1898_c0_g1/TRINITY_DN3059_c0_g1/TRINITY_DN5254_c0_g1/TRINITY_DN921_c0_g1/TRINITY_DN115_c2_g1/TRINITY_DN418_c1_g1	12
ko00770	Pantothenate and CoA biosynthesis	3/317	10/1876	0.230884860718018	0.573488202428625	0.486073390985301	TRINITY_DN953_c0_g1/TRINITY_DN5653_c0_g1/TRINITY_DN4354_c0_g1	3
ko00630	Glyoxylate and dicarboxylate metabolism	9/317	42/1876	0.269963489393999	0.634941688134557	0.538159735671122	TRINITY_DN2128_c0_g1/TRINITY_DN332_c0_g1/TRINITY_DN4658_c0_g1/TRINITY_DN595_c0_g1/TRINITY_DN1805_c0_g1/TRINITY_DN485_c1_g1/TRINITY_DN4122_c0_g1/TRINITY_DN5254_c0_g1/TRINITY_DN921_c0_g1	9
ko03022	Basal transcription factors	4/317	16/1876	0.279185637575973	0.634941688134557	0.538159735671122	TRINITY_DN657_c0_g1/TRINITY_DN3084_c0_g2/TRINITY_DN3986_c0_g1/TRINITY_DN3062_c0_g1	4
ko00760	Nicotinate and nicotinamide metabolism	3/317	11/1876	0.280363862293181	0.634941688134557	0.538159735671122	TRINITY_DN2214_c0_g1/TRINITY_DN475_c0_g1/TRINITY_DN122_c0_g1	3
ko00220	Arginine biosynthesis	4/317	17/1876	0.320490927948652	0.672129470261694	0.569679113550582	TRINITY_DN3305_c0_g1/TRINITY_DN1343_c0_g1/TRINITY_DN5330_c0_g1/TRINITY_DN2285_c2_g2	4
ko00340	Histidine metabolism	4/317	17/1876	0.320490927948652	0.672129470261694	0.569679113550582	TRINITY_DN4561_c0_g1/TRINITY_DN1285_c0_g1/TRINITY_DN1011_c0_g2/TRINITY_DN2184_c3_g1	4
ko02010	ABC transporters	3/317	12/1876	0.330656459604701	0.672129470261694	0.569679113550582	TRINITY_DN508_c0_g1/TRINITY_DN1136_c1_g1/TRINITY_DN2711_c0_g1	3
ko00270	Cysteine and methionine metabolism	10/317	50/1876	0.331700258051226	0.672129470261694	0.569679113550582	TRINITY_DN568_c5_g1/TRINITY_DN179_c7_g1/TRINITY_DN5810_c0_g2/TRINITY_DN5872_c0_g1/TRINITY_DN1193_c0_g1/TRINITY_DN309_c0_g2/TRINITY_DN953_c0_g1/TRINITY_DN800_c1_g1/TRINITY_DN8304_c0_g2/TRINITY_DN2285_c2_g2	10
ko00600	Sphingolipid metabolism	4/317	18/1876	0.362202510273047	0.697239832275616	0.590961990445498	TRINITY_DN734_c2_g1/TRINITY_DN3807_c0_g1/TRINITY_DN2539_c1_g1/TRINITY_DN4427_c0_g1	4
ko00650	Butanoate metabolism	4/317	18/1876	0.362202510273047	0.697239832275616	0.590961990445498	TRINITY_DN414_c0_g1/TRINITY_DN2214_c0_g1/TRINITY_DN3912_c0_g1/TRINITY_DN656_c1_g1	4
ko00562	Inositol phosphate metabolism	4/317	19/1876	0.403824293711923	0.758401722337026	0.642801186396386	TRINITY_DN5015_c0_g1/TRINITY_DN1524_c0_g1/TRINITY_DN5037_c0_g1/TRINITY_DN1096_c0_g1	4
ko00680	Methane metabolism	7/317	38/1876	0.467496134423724	0.855924462386427	0.725458874476534	TRINITY_DN2796_c1_g1/TRINITY_DN5814_c1_g1/TRINITY_DN6_c0_g1/TRINITY_DN4122_c0_g1/TRINITY_DN921_c0_g1/TRINITY_DN2181_c1_g1/TRINITY_DN4570_c0_g1	7
ko03020	RNA polymerase	3/317	15/1876	0.47798379068333	0.855924462386427	0.725458874476534	TRINITY_DN3505_c0_g1/TRINITY_DN3795_c0_g1/TRINITY_DN4210_c0_g1	3
ko00400	Phenylalanine, tyrosine and tryptophan biosynthesis	3/317	16/1876	0.523860287554258	0.880045239772011	0.745903005685095	TRINITY_DN5293_c0_g1/TRINITY_DN1181_c0_g1/TRINITY_DN2285_c2_g2	3
ko04130	SNARE interactions in vesicular transport	2/317	10/1876	0.523989041477556	0.880045239772011	0.745903005685095	TRINITY_DN4629_c0_g1/TRINITY_DN1973_c0_g1	2
ko04213	Longevity regulating pathway - multiple species	7/317	40/1876	0.525741312071591	0.880045239772011	0.745903005685095	TRINITY_DN2754_c2_g1/TRINITY_DN4960_c0_g1/TRINITY_DN332_c0_g1/TRINITY_DN4658_c0_g1/TRINITY_DN1934_c1_g1/TRINITY_DN5254_c0_g1/TRINITY_DN651_c0_g3	7
ko00053	Ascorbate and aldarate metabolism	2/317	11/1876	0.578127970185195	0.93706970463999	0.794235429770053	TRINITY_DN4561_c0_g1/TRINITY_DN1011_c0_g2	2
ko00561	Glycerolipid metabolism	4/317	24/1876	0.597463874607841	0.93706970463999	0.794235429770053	TRINITY_DN558_c0_g1/TRINITY_DN4561_c0_g1/TRINITY_DN1011_c0_g2/TRINITY_DN1576_c1_g1	4
ko00564	Glycerophospholipid metabolism	4/317	24/1876	0.597463874607841	0.93706970463999	0.794235429770053	TRINITY_DN5391_c0_g1/TRINITY_DN1844_c0_g1/TRINITY_DN4504_c0_g1/TRINITY_DN1576_c1_g1	4
ko00900	Terpenoid backbone biosynthesis	3/317	18/1876	0.608486821194798	0.93706970463999	0.794235429770053	TRINITY_DN1926_c0_g1/TRINITY_DN656_c1_g1/TRINITY_DN7453_c0_g1	3
ko00051	Fructose and mannose metabolism	5/317	32/1876	0.650687536338127	0.967778323636126	0.820263240812575	TRINITY_DN4059_c0_g1/TRINITY_DN215_c0_g2/TRINITY_DN152_c0_g1/TRINITY_DN7220_c0_g1/TRINITY_DN2181_c1_g1	5
ko00460	Cyanoamino acid metabolism	2/317	13/1876	0.6724915703765	0.967778323636126	0.820263240812575	TRINITY_DN2387_c0_g1/TRINITY_DN1608_c0_g1	2
ko00910	Nitrogen metabolism	2/317	13/1876	0.6724915703765	0.967778323636126	0.820263240812575	TRINITY_DN1343_c0_g1/TRINITY_DN2048_c0_g1	2
ko00071	Fatty acid degradation	5/317	33/1876	0.67870168151105	0.967778323636126	0.820263240812575	TRINITY_DN1363_c0_g1/TRINITY_DN4561_c0_g1/TRINITY_DN3059_c0_g1/TRINITY_DN1011_c0_g2/TRINITY_DN418_c1_g1	5
ko00620	Pyruvate metabolism	7/317	47/1876	0.704915158574173	0.985257876816682	0.835078446515848	TRINITY_DN2128_c0_g1/TRINITY_DN1204_c0_g1/TRINITY_DN2796_c1_g1/TRINITY_DN1117_c1_g1/TRINITY_DN4561_c0_g1/TRINITY_DN1011_c0_g2/TRINITY_DN3670_c0_g1	7
ko03008	Ribosome biogenesis in eukaryotes	8/317	54/1876	0.716551183139405	0.985257876816682	0.835078446515848	TRINITY_DN2474_c0_g1/TRINITY_DN310_c2_g1/TRINITY_DN7189_c0_g1/TRINITY_DN2397_c0_g1/TRINITY_DN2436_c0_g1/TRINITY_DN1352_c1_g1/TRINITY_DN5012_c0_g1/TRINITY_DN3943_c0_g1	8
ko00030	Pentose phosphate pathway	4/317	29/1876	0.748337976294264	0.994387587035444	0.842816546769618	TRINITY_DN6019_c0_g1/TRINITY_DN2001_c1_g1/TRINITY_DN4254_c0_g1/TRINITY_DN2181_c1_g1	4
ko00052	Galactose metabolism	2/317	15/1876	0.749019221403322	0.994387587035444	0.842816546769618	TRINITY_DN3408_c0_g1/TRINITY_DN1354_c0_g1	2
ko00280	Valine, leucine and isoleucine degradation	5/317	37/1876	0.775326082121515	0.999999999999999	0.847573479152426	TRINITY_DN656_c1_g1/TRINITY_DN4561_c0_g1/TRINITY_DN953_c0_g1/TRINITY_DN3059_c0_g1/TRINITY_DN1011_c0_g2	5
ko00563	Glycosylphosphatidylinositol (GPI)-anchor biosynthesis	2/317	16/1876	0.781184783381759	0.999999999999999	0.847573479152426	TRINITY_DN4068_c0_g1/TRINITY_DN567_c0_g1	2
ko00640	Propanoate metabolism	2/317	17/1876	0.809684163027171	0.999999999999999	0.847573479152426	TRINITY_DN2796_c1_g1/TRINITY_DN3912_c0_g1	2
ko04144	Endocytosis	9/317	67/1876	0.824684436038388	0.999999999999999	0.847573479152426	TRINITY_DN1378_c1_g1/TRINITY_DN1358_c2_g1/TRINITY_DN2177_c1_g1/TRINITY_DN1658_c0_g1/TRINITY_DN227_c1_g1/TRINITY_DN1048_c0_g1/TRINITY_DN4504_c0_g1/TRINITY_DN228_c0_g1/TRINITY_DN1300_c1_g1	9
ko00970	Aminoacyl-tRNA biosynthesis	4/317	33/1876	0.834629703607733	0.999999999999999	0.847573479152426	TRINITY_DN2317_c0_g2/TRINITY_DN2285_c2_g1/TRINITY_DN4743_c0_g1/TRINITY_DN4231_c0_g1	4
ko04070	Phosphatidylinositol signaling system	2/317	21/1876	0.893272334699207	0.999999999999999	0.847573479152426	TRINITY_DN1524_c0_g1/TRINITY_DN5037_c0_g1	2
ko00020	Citrate cycle (TCA cycle)	4/317	37/1876	0.894780777305596	0.999999999999999	0.847573479152426	TRINITY_DN1805_c0_g1/TRINITY_DN1110_c1_g1/TRINITY_DN3670_c0_g1/TRINITY_DN446_c0_g1	4
ko03015	mRNA surveillance pathway	5/317	45/1876	0.900211465842493	0.999999999999999	0.847573479152426	TRINITY_DN4145_c0_g1/TRINITY_DN2139_c0_g1/TRINITY_DN107_c0_g2/TRINITY_DN907_c1_g1/TRINITY_DN1575_c3_g1	5
ko04139	Mitophagy - yeast	3/317	31/1876	0.916318110088321	0.999999999999999	0.847573479152426	TRINITY_DN1936_c1_g1/TRINITY_DN3855_c0_g1/TRINITY_DN288_c1_g1	3
ko04141	Protein processing in endoplasmic reticulum	14/317	117/1876	0.949937573683146	0.999999999999999	0.847573479152426	TRINITY_DN991_c0_g1/TRINITY_DN3517_c0_g1/TRINITY_DN164_c1_g1/TRINITY_DN3470_c0_g1/TRINITY_DN898_c1_g1/TRINITY_DN4845_c2_g1/TRINITY_DN3782_c0_g1/TRINITY_DN143_c1_g1/TRINITY_DN704_c0_g2/TRINITY_DN3660_c1_g1/TRINITY_DN4096_c0_g1/TRINITY_DN3891_c0_g1/TRINITY_DN1955_c1_g1/TRINITY_DN886_c0_g1	14
ko00010	Glycolysis / Gluconeogenesis	6/317	62/1876	0.964772051087295	0.999999999999999	0.847573479152426	TRINITY_DN2796_c1_g1/TRINITY_DN4561_c0_g1/TRINITY_DN1011_c0_g2/TRINITY_DN2758_c0_g1/TRINITY_DN3670_c0_g1/TRINITY_DN2181_c1_g1	6
ko03013	Nucleocytoplasmic transport	11/317	100/1876	0.966057383018354	0.999999999999999	0.847573479152426	TRINITY_DN2285_c1_g1/TRINITY_DN107_c0_g2/TRINITY_DN1286_c1_g1/TRINITY_DN907_c1_g1/TRINITY_DN709_c1_g1/TRINITY_DN3562_c0_g1/TRINITY_DN1332_c1_g2/TRINITY_DN3779_c1_g1/TRINITY_DN1575_c3_g1/TRINITY_DN2832_c0_g1/TRINITY_DN5012_c0_g1	11
ko03040	Spliceosome	7/317	76/1876	0.98250243230204	0.999999999999999	0.847573479152426	TRINITY_DN2396_c0_g1/TRINITY_DN1180_c0_g1/TRINITY_DN107_c0_g2/TRINITY_DN391_c0_g1/TRINITY_DN1138_c0_g1/TRINITY_DN4135_c0_g1/TRINITY_DN1575_c3_g1	7
ko04120	Ubiquitin mediated proteolysis	5/317	63/1876	0.988584125981673	0.999999999999999	0.847573479152426	TRINITY_DN551_c2_g1/TRINITY_DN4250_c0_g1/TRINITY_DN5960_c0_g1/TRINITY_DN206_c2_g1/TRINITY_DN4452_c0_g1	5
ko04145	Phagosome	4/317	55/1876	0.989690615412327	0.999999999999999	0.847573479152426	TRINITY_DN1610_c0_g1/TRINITY_DN1973_c0_g1/TRINITY_DN3660_c1_g1/TRINITY_DN1048_c0_g1	4
ko03018	RNA degradation	3/317	48/1876	0.992607797835656	0.999999999999999	0.847573479152426	TRINITY_DN2396_c0_g1/TRINITY_DN310_c2_g1/TRINITY_DN907_c1_g1	3
ko03050	Proteasome	2/317	39/1876	0.993835639881906	0.999999999999999	0.847573479152426	TRINITY_DN542_c0_g1/TRINITY_DN3139_c0_g1	2
ko00190	Oxidative phosphorylation	2/317	55/1876	0.999595290515297	0.999999999999999	0.847573479152426	TRINITY_DN415_c2_g1/TRINITY_DN1368_c0_g1	2
ko03010	Ribosome	6/317	250/1876	0.999999999999999	0.999999999999999	0.847573479152426	TRINITY_DN2415_c0_g1/TRINITY_DN1515_c0_g2/TRINITY_DN6133_c0_g2/TRINITY_DN7355_c0_g1/TRINITY_DN6547_c0_g1/TRINITY_DN2391_c0_g1	6
