# Supplementary material for: Transcriptome Analysis Reveals Critical Genes Involved in the Response of Stropharia rugosoannulata to High Temperature and Drought Stress
Source: Curr Issues Mol Biol. 2025 Oct 10;47(10):835. doi: 10.3390/cimb47100835 (PMC12563022; doi:10.3390/cimb47100835)
Supplement: Supplementary file 1 [file cimb-47-00835-s001.zip › Table S5 Annotation of candidate genes.xlsx]

## Sheet: annotation
Table S5 Annotation of candidate genes
Query	KO ID|KO name|Hyperlink
TRINITY_DN3722_c0_g1	None
TRINITY_DN4621_c0_g1	None
TRINITY_DN3783_c0_g1	None
TRINITY_DN4110_c0_g1	K09702|K09702|http://www.genome.jp/dbget-bin/www_bget?ko:K09702
TRINITY_DN3733_c0_g2	None
TRINITY_DN3204_c0_g1	None
TRINITY_DN3733_c0_g1	None
TRINITY_DN5233_c0_g1	None
TRINITY_DN17367_c0_g1	K13126|PABPC|http://www.genome.jp/dbget-bin/www_bget?ko:K13126
TRINITY_DN2378_c2_g1	K02541|MCM3|http://www.genome.jp/dbget-bin/www_bget?ko:K02541
TRINITY_DN3108_c0_g1	K14569|BMS1|http://www.genome.jp/dbget-bin/www_bget?ko:K14569
TRINITY_DN3842_c0_g1	None
TRINITY_DN906_c0_g1	None
TRINITY_DN957_c0_g1	None
TRINITY_DN7667_c0_g1	None
TRINITY_DN10723_c0_g1	K00759|APRT, apt|http://www.genome.jp/dbget-bin/www_bget?ko:K00759
TRINITY_DN36_c0_g1	None
TRINITY_DN7116_c0_g1	K02941|RP-LP0, RPLP0|http://www.genome.jp/dbget-bin/www_bget?ko:K02941
TRINITY_DN17788_c0_g1	K01381|PEP4|http://www.genome.jp/dbget-bin/www_bget?ko:K01381
TRINITY_DN3863_c0_g1	None
TRINITY_DN465_c2_g1	K03469|rnhA, RNASEH1|http://www.genome.jp/dbget-bin/www_bget?ko:K03469
TRINITY_DN2796_c0_g1	None
TRINITY_DN17819_c0_g1	K07750|E1.14.13.72, SC4MOL, ERG25|http://www.genome.jp/dbget-bin/www_bget?ko:K07750
TRINITY_DN4105_c0_g1	None
TRINITY_DN4240_c0_g1	None
TRINITY_DN176_c0_g1	None
TRINITY_DN4479_c0_g1	K14290|XPO1, CRM1|http://www.genome.jp/dbget-bin/www_bget?ko:K14290
TRINITY_DN8414_c0_g1	None
TRINITY_DN2203_c0_g1	None
TRINITY_DN9615_c1_g1	K02155|ATPeV0C, ATP6L|http://www.genome.jp/dbget-bin/www_bget?ko:K02155
TRINITY_DN7747_c0_g1	K00764|purF, PPAT|http://www.genome.jp/dbget-bin/www_bget?ko:K00764
TRINITY_DN1783_c1_g1	None
TRINITY_DN294_c0_g1	None
TRINITY_DN739_c0_g1	K05349|bglX|http://www.genome.jp/dbget-bin/www_bget?ko:K05349
TRINITY_DN11060_c0_g3	K04079|htpG, HSP90A|http://www.genome.jp/dbget-bin/www_bget?ko:K04079
TRINITY_DN11060_c0_g2	K04079|htpG, HSP90A|http://www.genome.jp/dbget-bin/www_bget?ko:K04079
TRINITY_DN11060_c0_g1	K04079|htpG, HSP90A|http://www.genome.jp/dbget-bin/www_bget?ko:K04079
TRINITY_DN2451_c0_g1	K00311|ETFDH|http://www.genome.jp/dbget-bin/www_bget?ko:K00311
TRINITY_DN103_c0_g2	None
TRINITY_DN2726_c0_g1	K08254|E3.2.1.59|http://www.genome.jp/dbget-bin/www_bget?ko:K08254
TRINITY_DN2738_c0_g1	K10084|EDEM1|http://www.genome.jp/dbget-bin/www_bget?ko:K10084
TRINITY_DN2940_c0_g1	None
TRINITY_DN1759_c0_g1	K11592|DICER1, DCR1|http://www.genome.jp/dbget-bin/www_bget?ko:K11592
TRINITY_DN209_c1_g1	None
TRINITY_DN985_c1_g2	None
TRINITY_DN9709_c0_g1	None
TRINITY_DN985_c1_g1	None
TRINITY_DN2311_c0_g1	None
TRINITY_DN1077_c0_g1	None
TRINITY_DN651_c1_g1	None
TRINITY_DN6089_c0_g1	None
TRINITY_DN6089_c0_g2	None
TRINITY_DN7669_c1_g1	None
TRINITY_DN3336_c0_g1	None
TRINITY_DN112_c0_g1	None
TRINITY_DN17150_c1_g1	K03083|GSK3B|http://www.genome.jp/dbget-bin/www_bget?ko:K03083
TRINITY_DN425_c0_g1	K17491|SMEK, PPP4R3|http://www.genome.jp/dbget-bin/www_bget?ko:K17491
TRINITY_DN450_c0_g1	None
TRINITY_DN395_c0_g1	None
TRINITY_DN2561_c0_g1	K03441|GLP-F|http://www.genome.jp/dbget-bin/www_bget?ko:K03441
TRINITY_DN485_c0_g1	K20288|COG1|http://www.genome.jp/dbget-bin/www_bget?ko:K20288
TRINITY_DN7426_c0_g1	None
TRINITY_DN3799_c1_g1	K05758|ARPC2|http://www.genome.jp/dbget-bin/www_bget?ko:K05758
TRINITY_DN547_c0_g1	K00234|SDHA, SDH1|http://www.genome.jp/dbget-bin/www_bget?ko:K00234
TRINITY_DN1885_c1_g1	None
TRINITY_DN7742_c0_g1	K02133|ATPeF1B, ATP5B, ATP2|http://www.genome.jp/dbget-bin/www_bget?ko:K02133
TRINITY_DN3297_c0_g1	None
TRINITY_DN5461_c0_g1	K03781|katE, CAT, catB, srpA|http://www.genome.jp/dbget-bin/www_bget?ko:K03781
TRINITY_DN1480_c0_g1	K01530|E3.6.3.1|http://www.genome.jp/dbget-bin/www_bget?ko:K01530
TRINITY_DN2701_c0_g1	K14310|NUP205, NUP192|http://www.genome.jp/dbget-bin/www_bget?ko:K14310
TRINITY_DN6441_c0_g1	None
TRINITY_DN6138_c0_g1	None
TRINITY_DN3123_c0_g2	None
TRINITY_DN4272_c0_g1	K04799|FEN1, RAD2|http://www.genome.jp/dbget-bin/www_bget?ko:K04799
TRINITY_DN5447_c0_g1	None
TRINITY_DN1261_c0_g1	None
TRINITY_DN4804_c0_g1	K12481|RBSN, ZFYVE20|http://www.genome.jp/dbget-bin/www_bget?ko:K12481
TRINITY_DN1657_c0_g2	None
TRINITY_DN1305_c0_g1	K01279|TPP1, CLN2|http://www.genome.jp/dbget-bin/www_bget?ko:K01279
TRINITY_DN424_c0_g1	None
TRINITY_DN3650_c0_g1	None
TRINITY_DN11114_c0_g1	K11226|STE7|http://www.genome.jp/dbget-bin/www_bget?ko:K11226
TRINITY_DN1137_c0_g1	K02605|ORC3|http://www.genome.jp/dbget-bin/www_bget?ko:K02605
TRINITY_DN7930_c0_g1	None
TRINITY_DN6535_c0_g1	None
TRINITY_DN5301_c0_g1	K01772|hemH, FECH|http://www.genome.jp/dbget-bin/www_bget?ko:K01772
TRINITY_DN9560_c0_g1	None
TRINITY_DN14466_c0_g1	K02955|RP-S14e, RPS14|http://www.genome.jp/dbget-bin/www_bget?ko:K02955
TRINITY_DN3370_c0_g1	None
TRINITY_DN5454_c0_g1	K00293|LYS9|http://www.genome.jp/dbget-bin/www_bget?ko:K00293
TRINITY_DN330_c0_g1	None
TRINITY_DN3198_c0_g1	K02154|ATPeV0A, ATP6N|http://www.genome.jp/dbget-bin/www_bget?ko:K02154
TRINITY_DN1329_c2_g2	K11578|ZW10, DSL1|http://www.genome.jp/dbget-bin/www_bget?ko:K11578
TRINITY_DN1362_c1_g1	None
TRINITY_DN4710_c0_g1	K07304|msrA|http://www.genome.jp/dbget-bin/www_bget?ko:K07304
TRINITY_DN7047_c0_g1	None
TRINITY_DN3310_c0_g1	None
TRINITY_DN229_c2_g1	K03843|ALG2|http://www.genome.jp/dbget-bin/www_bget?ko:K03843
TRINITY_DN1523_c0_g1	None
TRINITY_DN611_c0_g2	K17867|DPH4, DNAJC24|http://www.genome.jp/dbget-bin/www_bget?ko:K17867
TRINITY_DN1581_c0_g1	K18173|COA1|http://www.genome.jp/dbget-bin/www_bget?ko:K18173
TRINITY_DN643_c0_g1	None
TRINITY_DN1399_c1_g1	K14729|FOX2|http://www.genome.jp/dbget-bin/www_bget?ko:K14729
TRINITY_DN1816_c1_g1	None
TRINITY_DN263_c0_g2	K08342|ATG4|http://www.genome.jp/dbget-bin/www_bget?ko:K08342
TRINITY_DN263_c0_g1	K08342|ATG4|http://www.genome.jp/dbget-bin/www_bget?ko:K08342
TRINITY_DN1342_c0_g1	None
TRINITY_DN965_c0_g1	K03106|SRP54, ffh|http://www.genome.jp/dbget-bin/www_bget?ko:K03106
TRINITY_DN1995_c0_g2	None
TRINITY_DN1995_c0_g1	None
TRINITY_DN6926_c0_g1	K06630|YWHAE|http://www.genome.jp/dbget-bin/www_bget?ko:K06630
TRINITY_DN1640_c0_g1	K13237|DECR2|http://www.genome.jp/dbget-bin/www_bget?ko:K13237
TRINITY_DN2483_c0_g1	K16732|PRC1|http://www.genome.jp/dbget-bin/www_bget?ko:K16732
TRINITY_DN973_c0_g1	None
TRINITY_DN2433_c0_g1	K15376|GPHN|http://www.genome.jp/dbget-bin/www_bget?ko:K15376
TRINITY_DN2699_c0_g1	K18159|NDUFAF1, CIA30|http://www.genome.jp/dbget-bin/www_bget?ko:K18159
TRINITY_DN3870_c0_g1	None
TRINITY_DN1940_c0_g1	None
TRINITY_DN27_c0_g1	None
TRINITY_DN1456_c0_g1	None
TRINITY_DN27_c0_g2	None
TRINITY_DN1285_c0_g1	K20246|EGT1|http://www.genome.jp/dbget-bin/www_bget?ko:K20246
TRINITY_DN984_c0_g1	None
TRINITY_DN6393_c0_g2	None
TRINITY_DN6393_c0_g1	None
TRINITY_DN715_c0_g1	None
TRINITY_DN371_c1_g1	None
TRINITY_DN1603_c0_g1	None
TRINITY_DN1525_c0_g1	None
TRINITY_DN2718_c0_g1	None
TRINITY_DN3253_c0_g1	K15083|RAD16|http://www.genome.jp/dbget-bin/www_bget?ko:K15083
TRINITY_DN2825_c0_g1	K10392|KIF1|http://www.genome.jp/dbget-bin/www_bget?ko:K10392
TRINITY_DN5293_c0_g1	K01694|TRP|http://www.genome.jp/dbget-bin/www_bget?ko:K01694
TRINITY_DN2473_c0_g1	None
TRINITY_DN7987_c0_g1	None
TRINITY_DN3450_c0_g1	None
TRINITY_DN14798_c0_g1	None
TRINITY_DN2018_c0_g1	None
TRINITY_DN3998_c0_g1	None
TRINITY_DN2995_c4_g1	K11137|TELO2, TEL2|http://www.genome.jp/dbget-bin/www_bget?ko:K11137
TRINITY_DN9_c4_g1	None
TRINITY_DN889_c0_g1	K08874|TRRAP|http://www.genome.jp/dbget-bin/www_bget?ko:K08874
TRINITY_DN1018_c0_g1	K14787|MRD1, RBM19|http://www.genome.jp/dbget-bin/www_bget?ko:K14787
TRINITY_DN4276_c0_g2	None
TRINITY_DN3556_c0_g1	None
TRINITY_DN3548_c0_g1	None
TRINITY_DN4090_c0_g1	None
TRINITY_DN6447_c0_g1	None
TRINITY_DN5384_c0_g1	None
TRINITY_DN5207_c0_g1	None
TRINITY_DN3704_c1_g1	None
TRINITY_DN9292_c0_g1	K08054|CANX|http://www.genome.jp/dbget-bin/www_bget?ko:K08054
TRINITY_DN7505_c0_g1	K03113|EIF1, SUI1|http://www.genome.jp/dbget-bin/www_bget?ko:K03113
TRINITY_DN2179_c2_g1	None
TRINITY_DN18498_c0_g1	K02964|RP-S18e, RPS18|http://www.genome.jp/dbget-bin/www_bget?ko:K02964
TRINITY_DN2713_c0_g1	None
TRINITY_DN56_c1_g1	None
TRINITY_DN248_c0_g1	K00143|LYS2|http://www.genome.jp/dbget-bin/www_bget?ko:K00143
TRINITY_DN3751_c0_g1	None
TRINITY_DN456_c0_g1	None
TRINITY_DN2993_c0_g1	None
TRINITY_DN2993_c0_g2	None
TRINITY_DN1074_c0_g1	None
TRINITY_DN6594_c0_g1	None
TRINITY_DN133_c0_g1	None
TRINITY_DN3571_c0_g1	None
TRINITY_DN17366_c0_g1	K02960|RP-S16e, RPS16|http://www.genome.jp/dbget-bin/www_bget?ko:K02960
TRINITY_DN14533_c0_g1	K08341|GABARAP, ATG8, LC3|http://www.genome.jp/dbget-bin/www_bget?ko:K08341
TRINITY_DN77_c0_g1	None
TRINITY_DN413_c0_g1	K12346|SMF|http://www.genome.jp/dbget-bin/www_bget?ko:K12346
TRINITY_DN7308_c0_g1	None
TRINITY_DN5026_c0_g1	None
TRINITY_DN312_c0_g1	K11426|SMYD|http://www.genome.jp/dbget-bin/www_bget?ko:K11426
TRINITY_DN2751_c0_g1	K08008|NOX, GP91|http://www.genome.jp/dbget-bin/www_bget?ko:K08008
TRINITY_DN2640_c1_g1	None
TRINITY_DN6555_c0_g1	None
TRINITY_DN9990_c0_g2	K02735|PSMB3|http://www.genome.jp/dbget-bin/www_bget?ko:K02735
TRINITY_DN5938_c0_g1	None
TRINITY_DN1037_c1_g1	K02145|ATPeV1A, ATP6A|http://www.genome.jp/dbget-bin/www_bget?ko:K02145
TRINITY_DN6760_c0_g1	K14537|NUG2, GNL2|http://www.genome.jp/dbget-bin/www_bget?ko:K14537
TRINITY_DN6760_c0_g2	K14537|NUG2, GNL2|http://www.genome.jp/dbget-bin/www_bget?ko:K14537
TRINITY_DN8972_c0_g1	None
TRINITY_DN799_c0_g1	None
TRINITY_DN3963_c0_g1	None
TRINITY_DN1005_c0_g1	None
TRINITY_DN1231_c0_g1	None
TRINITY_DN17672_c0_g1	K09493|CCT1, TCP1|http://www.genome.jp/dbget-bin/www_bget?ko:K09493
TRINITY_DN1216_c0_g1	K01514|PRUNE, PPX1|http://www.genome.jp/dbget-bin/www_bget?ko:K01514
TRINITY_DN8582_c0_g1	K00134|GAPDH, gapA|http://www.genome.jp/dbget-bin/www_bget?ko:K00134
TRINITY_DN10626_c0_g1	K12196|VPS4|http://www.genome.jp/dbget-bin/www_bget?ko:K12196
TRINITY_DN10626_c0_g2	None
TRINITY_DN1994_c1_g1	K11713|PGTB1|http://www.genome.jp/dbget-bin/www_bget?ko:K11713
TRINITY_DN5020_c0_g1	K07466|RFA1, RPA1, rpa|http://www.genome.jp/dbget-bin/www_bget?ko:K07466
TRINITY_DN2051_c0_g1	None
TRINITY_DN2584_c0_g1	K20291|COG4, COD1|http://www.genome.jp/dbget-bin/www_bget?ko:K20291
TRINITY_DN4897_c0_g1	K02731|PSMA7|http://www.genome.jp/dbget-bin/www_bget?ko:K02731
TRINITY_DN468_c0_g1	None
TRINITY_DN5120_c0_g1	K12833|SF3B14|http://www.genome.jp/dbget-bin/www_bget?ko:K12833
TRINITY_DN1161_c0_g1	None
TRINITY_DN4981_c0_g1	None
TRINITY_DN831_c1_g1	K01497|ribA, RIB1|http://www.genome.jp/dbget-bin/www_bget?ko:K01497
TRINITY_DN4718_c0_g1	None
TRINITY_DN408_c0_g1	None
TRINITY_DN2519_c0_g2	K06874|K06874|http://www.genome.jp/dbget-bin/www_bget?ko:K06874
TRINITY_DN2519_c0_g1	K01843|kamA|http://www.genome.jp/dbget-bin/www_bget?ko:K01843
TRINITY_DN2169_c0_g1	K03857|PIGA, GPI3|http://www.genome.jp/dbget-bin/www_bget?ko:K03857
TRINITY_DN18639_c0_g1	None
TRINITY_DN1478_c0_g2	K13151|SNUPN, RNUT1|http://www.genome.jp/dbget-bin/www_bget?ko:K13151
TRINITY_DN9703_c0_g1	None
TRINITY_DN3063_c0_g1	None
TRINITY_DN9097_c0_g1	None
TRINITY_DN6066_c0_g1	None
TRINITY_DN7611_c0_g3	None
TRINITY_DN7611_c0_g2	None
TRINITY_DN7611_c0_g1	None
TRINITY_DN115_c4_g1	None
TRINITY_DN5912_c0_g1	None
TRINITY_DN18147_c0_g1	K02973|RP-S23e, RPS23|http://www.genome.jp/dbget-bin/www_bget?ko:K02973
TRINITY_DN1380_c1_g1	None
TRINITY_DN63_c1_g1	None
TRINITY_DN6696_c0_g1	None
TRINITY_DN1583_c0_g1	K16576|ACTR10, ARP11|http://www.genome.jp/dbget-bin/www_bget?ko:K16576
TRINITY_DN7281_c0_g1	None
TRINITY_DN3023_c0_g1	None
TRINITY_DN1757_c0_g2	K14292|TGS1|http://www.genome.jp/dbget-bin/www_bget?ko:K14292
TRINITY_DN8409_c0_g1	None
TRINITY_DN1757_c0_g1	None
TRINITY_DN12565_c0_g1	None
TRINITY_DN9750_c0_g1	None
TRINITY_DN2267_c1_g1	K01687|ilvD|http://www.genome.jp/dbget-bin/www_bget?ko:K01687
TRINITY_DN13592_c0_g1	K03061|PSMC2, RPT1|http://www.genome.jp/dbget-bin/www_bget?ko:K03061
TRINITY_DN12047_c0_g1	K02901|RP-L27e, RPL27|http://www.genome.jp/dbget-bin/www_bget?ko:K02901
TRINITY_DN2937_c0_g1	K11984|SART1, HAF, SNU66|http://www.genome.jp/dbget-bin/www_bget?ko:K11984
TRINITY_DN4996_c0_g1	K11805|WDR68, HAN11|http://www.genome.jp/dbget-bin/www_bget?ko:K11805
TRINITY_DN7897_c0_g1	None
TRINITY_DN552_c2_g1	None
TRINITY_DN1517_c0_g1	K00605|gcvT, AMT|http://www.genome.jp/dbget-bin/www_bget?ko:K00605
TRINITY_DN3469_c0_g1	None
TRINITY_DN609_c0_g1	K01807|rpiA|http://www.genome.jp/dbget-bin/www_bget?ko:K01807
TRINITY_DN8084_c0_g2	K13126|PABPC|http://www.genome.jp/dbget-bin/www_bget?ko:K13126
TRINITY_DN8084_c0_g1	K13126|PABPC|http://www.genome.jp/dbget-bin/www_bget?ko:K13126
TRINITY_DN3291_c0_g1	K02677|PRKCA|http://www.genome.jp/dbget-bin/www_bget?ko:K02677
TRINITY_DN472_c1_g2	K20040|HIP1R, SLA2|http://www.genome.jp/dbget-bin/www_bget?ko:K20040
TRINITY_DN704_c0_g1	None
TRINITY_DN4952_c0_g1	None
TRINITY_DN4043_c0_g1	K01078|E3.1.3.2|http://www.genome.jp/dbget-bin/www_bget?ko:K01078
TRINITY_DN1800_c0_g1	K19305|NPII|http://www.genome.jp/dbget-bin/www_bget?ko:K19305
TRINITY_DN6444_c0_g1	None
TRINITY_DN2127_c0_g1	None
TRINITY_DN5063_c0_g1	K17644|aflD, nor-1|http://www.genome.jp/dbget-bin/www_bget?ko:K17644
TRINITY_DN2371_c1_g1	None
TRINITY_DN5050_c0_g1	None
TRINITY_DN1336_c0_g1	K05857|PLCD|http://www.genome.jp/dbget-bin/www_bget?ko:K05857
TRINITY_DN2042_c2_g1	None
TRINITY_DN17436_c0_g1	K05925|METTL3_14|http://www.genome.jp/dbget-bin/www_bget?ko:K05925
TRINITY_DN4139_c0_g1	K12855|PRPF6, PRP6|http://www.genome.jp/dbget-bin/www_bget?ko:K12855
TRINITY_DN310_c0_g1	None
TRINITY_DN18516_c0_g1	None
TRINITY_DN4803_c0_g1	None
TRINITY_DN2857_c0_g1	None
TRINITY_DN1744_c0_g1	K15334|NCL1, TRM4|http://www.genome.jp/dbget-bin/www_bget?ko:K15334
TRINITY_DN7977_c0_g1	K03062|PSMC1, RPT2|http://www.genome.jp/dbget-bin/www_bget?ko:K03062
TRINITY_DN7977_c0_g2	K03062|PSMC1, RPT2|http://www.genome.jp/dbget-bin/www_bget?ko:K03062
TRINITY_DN5860_c0_g2	None
TRINITY_DN18809_c0_g1	K05863|SLC25A4S, ANT|http://www.genome.jp/dbget-bin/www_bget?ko:K05863
TRINITY_DN13206_c0_g2	K02925|RP-L3e, RPL3|http://www.genome.jp/dbget-bin/www_bget?ko:K02925
TRINITY_DN13206_c0_g1	K02925|RP-L3e, RPL3|http://www.genome.jp/dbget-bin/www_bget?ko:K02925
TRINITY_DN1928_c1_g1	None
TRINITY_DN4120_c0_g2	None
TRINITY_DN190_c1_g1	None
TRINITY_DN6593_c0_g1	None
TRINITY_DN6415_c0_g1	K06630|YWHAE|http://www.genome.jp/dbget-bin/www_bget?ko:K06630
TRINITY_DN1700_c0_g1	K03935|NDUFS2|http://www.genome.jp/dbget-bin/www_bget?ko:K03935
TRINITY_DN9993_c0_g1	K19984|EXOC5, SEC10|http://www.genome.jp/dbget-bin/www_bget?ko:K19984
TRINITY_DN9003_c0_g1	K11142|LAP3|http://www.genome.jp/dbget-bin/www_bget?ko:K11142
TRINITY_DN4538_c1_g1	None
TRINITY_DN1330_c0_g1	None
TRINITY_DN4182_c0_g1	None
TRINITY_DN13281_c0_g1	K07375|TUBB|http://www.genome.jp/dbget-bin/www_bget?ko:K07375
TRINITY_DN5699_c0_g1	None
TRINITY_DN2797_c0_g1	None
TRINITY_DN1722_c0_g1	None
TRINITY_DN292_c1_g1	None
TRINITY_DN17804_c0_g1	None
TRINITY_DN3685_c0_g1	None
TRINITY_DN8460_c0_g1	K12831|SF3B4, SAP49|http://www.genome.jp/dbget-bin/www_bget?ko:K12831
TRINITY_DN8460_c0_g2	K12831|SF3B4, SAP49|http://www.genome.jp/dbget-bin/www_bget?ko:K12831
TRINITY_DN2895_c0_g1	None
TRINITY_DN3882_c0_g1	None
TRINITY_DN17493_c0_g1	K01803|TPI, tpiA|http://www.genome.jp/dbget-bin/www_bget?ko:K01803
TRINITY_DN12078_c0_g1	K02941|RP-LP0, RPLP0|http://www.genome.jp/dbget-bin/www_bget?ko:K02941
TRINITY_DN9624_c0_g1	K17278|PGRMC1_2|http://www.genome.jp/dbget-bin/www_bget?ko:K17278
TRINITY_DN1856_c1_g1	K02564|nagB, GNPDA|http://www.genome.jp/dbget-bin/www_bget?ko:K02564
TRINITY_DN45_c0_g1	None
TRINITY_DN3729_c0_g1	None
TRINITY_DN4843_c0_g1	None
TRINITY_DN6874_c0_g1	None
TRINITY_DN1500_c0_g1	None
TRINITY_DN179_c6_g1	None
TRINITY_DN3662_c0_g1	K02604|ORC2|http://www.genome.jp/dbget-bin/www_bget?ko:K02604
TRINITY_DN3326_c0_g1	None
TRINITY_DN551_c4_g1	K03236|EIF1A|http://www.genome.jp/dbget-bin/www_bget?ko:K03236
TRINITY_DN2859_c1_g1	K18995|DHX29|http://www.genome.jp/dbget-bin/www_bget?ko:K18995
TRINITY_DN6048_c0_g1	None
TRINITY_DN3295_c0_g1	None
TRINITY_DN629_c0_g1	K16302|CNNM|http://www.genome.jp/dbget-bin/www_bget?ko:K16302
TRINITY_DN2097_c0_g1	None
TRINITY_DN1041_c1_g1	None
TRINITY_DN537_c1_g1	None
TRINITY_DN2865_c0_g1	None
TRINITY_DN537_c1_g2	None
TRINITY_DN10103_c0_g1	None
TRINITY_DN467_c0_g1	K14554|UTP21, WDR36|http://www.genome.jp/dbget-bin/www_bget?ko:K14554
TRINITY_DN7532_c0_g1	None
TRINITY_DN1962_c0_g1	K19844|BEM2|http://www.genome.jp/dbget-bin/www_bget?ko:K19844
TRINITY_DN664_c0_g1	None
TRINITY_DN314_c0_g1	None
TRINITY_DN4427_c0_g1	K12350|SMPD1, ASM|http://www.genome.jp/dbget-bin/www_bget?ko:K12350
TRINITY_DN314_c0_g2	None
TRINITY_DN6682_c0_g1	K12863|CWC15|http://www.genome.jp/dbget-bin/www_bget?ko:K12863
TRINITY_DN1793_c1_g1	None
TRINITY_DN737_c0_g1	None
TRINITY_DN2263_c1_g1	K19069|CDH|http://www.genome.jp/dbget-bin/www_bget?ko:K19069
TRINITY_DN3075_c0_g1	K14779|DDX52, ROK1|http://www.genome.jp/dbget-bin/www_bget?ko:K14779
TRINITY_DN1286_c0_g1	K00166|BCKDHA, bkdA1|http://www.genome.jp/dbget-bin/www_bget?ko:K00166
TRINITY_DN432_c0_g1	K00059|fabG|http://www.genome.jp/dbget-bin/www_bget?ko:K00059
TRINITY_DN3985_c0_g1	None
TRINITY_DN3153_c1_g1	K19950|SEC9|http://www.genome.jp/dbget-bin/www_bget?ko:K19950
TRINITY_DN1540_c1_g1	K12878|THOC1|http://www.genome.jp/dbget-bin/www_bget?ko:K12878
TRINITY_DN1472_c0_g1	None
TRINITY_DN194_c6_g1	None
TRINITY_DN10344_c0_g1	K02925|RP-L3e, RPL3|http://www.genome.jp/dbget-bin/www_bget?ko:K02925
TRINITY_DN8031_c0_g1	K08178|JEN|http://www.genome.jp/dbget-bin/www_bget?ko:K08178
TRINITY_DN1352_c1_g1	K14575|AFG2, DRG1, SPATA5|http://www.genome.jp/dbget-bin/www_bget?ko:K14575
TRINITY_DN4437_c0_g1	None
TRINITY_DN1923_c0_g1	K08150|SLC2A13, ITR|http://www.genome.jp/dbget-bin/www_bget?ko:K08150
TRINITY_DN9969_c0_g2	None
TRINITY_DN9969_c0_g1	None
TRINITY_DN1652_c0_g1	K07359|CAMKK|http://www.genome.jp/dbget-bin/www_bget?ko:K07359
TRINITY_DN270_c1_g1	None
TRINITY_DN2817_c0_g1	None
TRINITY_DN8500_c0_g1	K11253|H3|http://www.genome.jp/dbget-bin/www_bget?ko:K11253
TRINITY_DN2221_c0_g1	None
TRINITY_DN1373_c0_g1	None
TRINITY_DN3181_c1_g1	K10844|ERCC2, XPD|http://www.genome.jp/dbget-bin/www_bget?ko:K10844
TRINITY_DN1867_c1_g1	None
TRINITY_DN2033_c0_g1	K01733|thrC|http://www.genome.jp/dbget-bin/www_bget?ko:K01733
TRINITY_DN1692_c0_g2	None
TRINITY_DN8720_c0_g1	None
TRINITY_DN1692_c0_g1	None
TRINITY_DN4934_c0_g1	K00749|E2.4.1.183|http://www.genome.jp/dbget-bin/www_bget?ko:K00749
TRINITY_DN2663_c0_g2	K03347|CUL1, CDC53|http://www.genome.jp/dbget-bin/www_bget?ko:K03347
TRINITY_DN2663_c0_g1	None
TRINITY_DN5344_c1_g1	K20405|NPRL2|http://www.genome.jp/dbget-bin/www_bget?ko:K20405
TRINITY_DN655_c0_g1	None
TRINITY_DN3487_c0_g1	K08866|TTK, MPS1|http://www.genome.jp/dbget-bin/www_bget?ko:K08866
TRINITY_DN734_c1_g1	K14708|SLC26A11|http://www.genome.jp/dbget-bin/www_bget?ko:K14708
TRINITY_DN644_c1_g1	K00868|pdxK, pdxY|http://www.genome.jp/dbget-bin/www_bget?ko:K00868
TRINITY_DN723_c0_g1	None
TRINITY_DN4496_c0_g3	None
TRINITY_DN136_c2_g1	K08681|pdxT, pdx2|http://www.genome.jp/dbget-bin/www_bget?ko:K08681
TRINITY_DN7214_c0_g1	K20246|EGT1|http://www.genome.jp/dbget-bin/www_bget?ko:K20246
TRINITY_DN18626_c0_g1	None
TRINITY_DN5227_c0_g1	None
TRINITY_DN460_c1_g1	None
TRINITY_DN1403_c1_g1	K15183|ELL|http://www.genome.jp/dbget-bin/www_bget?ko:K15183
TRINITY_DN16115_c0_g1	None
TRINITY_DN1403_c1_g2	None
TRINITY_DN998_c0_g1	None
TRINITY_DN2567_c0_g1	None
TRINITY_DN17718_c0_g1	None
TRINITY_DN8505_c0_g2	K03386|PRDX2_4, ahpC|http://www.genome.jp/dbget-bin/www_bget?ko:K03386
TRINITY_DN8505_c0_g1	None
TRINITY_DN1189_c0_g1	None
TRINITY_DN3871_c0_g1	K11321|BRD8|http://www.genome.jp/dbget-bin/www_bget?ko:K11321
TRINITY_DN4514_c1_g1	K10573|UBE2A, UBC2, RAD6A|http://www.genome.jp/dbget-bin/www_bget?ko:K10573
TRINITY_DN1600_c0_g1	None
TRINITY_DN1058_c0_g1	K00915|IPMK, IPK2|http://www.genome.jp/dbget-bin/www_bget?ko:K00915
TRINITY_DN2126_c0_g1	None
TRINITY_DN3445_c0_g1	None
TRINITY_DN15256_c0_g1	K02908|RP-L30e, RPL30|http://www.genome.jp/dbget-bin/www_bget?ko:K02908
TRINITY_DN5119_c0_g1	None
TRINITY_DN5934_c0_g1	None
TRINITY_DN5810_c0_g1	None
TRINITY_DN2366_c0_g1	None
TRINITY_DN2028_c0_g1	None
TRINITY_DN15090_c0_g1	None
TRINITY_DN7534_c0_g1	None
TRINITY_DN2624_c0_g1	K02865|RP-L10Ae, RPL10A|http://www.genome.jp/dbget-bin/www_bget?ko:K02865
TRINITY_DN4027_c0_g1	None
TRINITY_DN1873_c0_g1	None
TRINITY_DN1227_c0_g1	K11366|USP22_27_51, UBP8|http://www.genome.jp/dbget-bin/www_bget?ko:K11366
TRINITY_DN388_c1_g1	K11215|STE12|http://www.genome.jp/dbget-bin/www_bget?ko:K11215
TRINITY_DN18120_c0_g1	K02915|RP-L34e, RPL34|http://www.genome.jp/dbget-bin/www_bget?ko:K02915
TRINITY_DN39_c0_g1	None
TRINITY_DN8296_c0_g1	K02985|RP-S3e, RPS3|http://www.genome.jp/dbget-bin/www_bget?ko:K02985
TRINITY_DN3670_c0_g1	K00627|DLAT, aceF, pdhC|http://www.genome.jp/dbget-bin/www_bget?ko:K00627
TRINITY_DN17497_c0_g1	None
TRINITY_DN4917_c0_g1	None
TRINITY_DN5972_c0_g1	None
TRINITY_DN8330_c0_g1	K01623|ALDO|http://www.genome.jp/dbget-bin/www_bget?ko:K01623
TRINITY_DN319_c1_g1	None
TRINITY_DN11025_c0_g1	None
TRINITY_DN3958_c0_g1	None
TRINITY_DN924_c1_g1	K01876|DARS, aspS|http://www.genome.jp/dbget-bin/www_bget?ko:K01876
TRINITY_DN1262_c1_g1	None
TRINITY_DN6306_c0_g1	K02953|RP-S13e, RPS13|http://www.genome.jp/dbget-bin/www_bget?ko:K02953
TRINITY_DN6306_c0_g2	K02953|RP-S13e, RPS13|http://www.genome.jp/dbget-bin/www_bget?ko:K02953
TRINITY_DN1262_c1_g2	None
TRINITY_DN18761_c0_g1	K13628|iscA, ISCA1|http://www.genome.jp/dbget-bin/www_bget?ko:K13628
TRINITY_DN4991_c0_g1	None
TRINITY_DN371_c0_g1	K07047|K07047|http://www.genome.jp/dbget-bin/www_bget?ko:K07047
TRINITY_DN3128_c0_g1	None
TRINITY_DN192_c2_g1	None
TRINITY_DN1868_c0_g1	None
TRINITY_DN468_c2_g1	K08286|E2.7.11.-|http://www.genome.jp/dbget-bin/www_bget?ko:K08286
TRINITY_DN6042_c0_g1	K06689|UBE2D, UBC4, UBC5|http://www.genome.jp/dbget-bin/www_bget?ko:K06689
TRINITY_DN4506_c0_g1	None
TRINITY_DN2287_c0_g1	None
TRINITY_DN4638_c0_g1	None
TRINITY_DN6165_c0_g1	None
TRINITY_DN4754_c0_g1	None
TRINITY_DN11125_c0_g1	K00626|E2.3.1.9, atoB|http://www.genome.jp/dbget-bin/www_bget?ko:K00626
TRINITY_DN1439_c0_g1	K03125|TAF1|http://www.genome.jp/dbget-bin/www_bget?ko:K03125
TRINITY_DN3191_c0_g1	None
TRINITY_DN2_c2_g1	K11419|SUV39H, CLR4|http://www.genome.jp/dbget-bin/www_bget?ko:K11419
TRINITY_DN3271_c0_g1	None
TRINITY_DN818_c1_g1	None
TRINITY_DN4091_c0_g1	None
TRINITY_DN1815_c0_g1	K12625|LSM6|http://www.genome.jp/dbget-bin/www_bget?ko:K12625
TRINITY_DN656_c1_g1	K01641|E2.3.3.10|http://www.genome.jp/dbget-bin/www_bget?ko:K01641
TRINITY_DN17887_c0_g1	K14324|SAP18|http://www.genome.jp/dbget-bin/www_bget?ko:K14324
TRINITY_DN17824_c0_g1	None
TRINITY_DN295_c1_g1	None
TRINITY_DN1274_c1_g1	None
TRINITY_DN3404_c0_g1	K03441|GLP-F|http://www.genome.jp/dbget-bin/www_bget?ko:K03441
TRINITY_DN3473_c0_g1	K08139|HXT|http://www.genome.jp/dbget-bin/www_bget?ko:K08139
TRINITY_DN2192_c0_g1	None
TRINITY_DN4951_c0_g2	None
TRINITY_DN1683_c0_g1	K08343|ATG3|http://www.genome.jp/dbget-bin/www_bget?ko:K08343
TRINITY_DN1636_c5_g1	K14297|NUP98, ADAR2, NUP116|http://www.genome.jp/dbget-bin/www_bget?ko:K14297
TRINITY_DN7962_c0_g1	None
TRINITY_DN2346_c0_g1	K13345|PEX12, PAF3|http://www.genome.jp/dbget-bin/www_bget?ko:K13345
TRINITY_DN1657_c0_g1	K02725|PSMA1|http://www.genome.jp/dbget-bin/www_bget?ko:K02725
TRINITY_DN4474_c1_g1	None
TRINITY_DN261_c0_g1	None
TRINITY_DN5160_c0_g1	None
TRINITY_DN2821_c0_g1	K02218|CSNK1, CKI|http://www.genome.jp/dbget-bin/www_bget?ko:K02218
TRINITY_DN1223_c0_g1	K06699|PSME4|http://www.genome.jp/dbget-bin/www_bget?ko:K06699
TRINITY_DN354_c1_g2	K14799|TSR1|http://www.genome.jp/dbget-bin/www_bget?ko:K14799
TRINITY_DN3127_c0_g1	None
TRINITY_DN8922_c0_g1	None
TRINITY_DN354_c1_g1	K14799|TSR1|http://www.genome.jp/dbget-bin/www_bget?ko:K14799
TRINITY_DN4261_c0_g1	None
TRINITY_DN845_c1_g1	K01640|E4.1.3.4, HMGCL, hmgL|http://www.genome.jp/dbget-bin/www_bget?ko:K01640
TRINITY_DN6683_c0_g1	None
TRINITY_DN490_c0_g1	K13118|DGCR14|http://www.genome.jp/dbget-bin/www_bget?ko:K13118
TRINITY_DN3041_c1_g1	None
TRINITY_DN1193_c0_g1	K01697|E4.2.1.22, CBS|http://www.genome.jp/dbget-bin/www_bget?ko:K01697
TRINITY_DN3285_c0_g1	None
TRINITY_DN3078_c0_g1	None
TRINITY_DN5515_c0_g2	None
TRINITY_DN5515_c0_g1	None
TRINITY_DN1069_c0_g1	None
TRINITY_DN4764_c0_g1	None
TRINITY_DN7089_c0_g1	K08342|ATG4|http://www.genome.jp/dbget-bin/www_bget?ko:K08342
TRINITY_DN1565_c0_g1	None
TRINITY_DN1559_c0_g1	None
TRINITY_DN1703_c0_g1	K03305|TC.POT|http://www.genome.jp/dbget-bin/www_bget?ko:K03305
TRINITY_DN3366_c0_g1	None
TRINITY_DN18389_c0_g1	K07748|E1.1.1.170, NSDHL, ERG26|http://www.genome.jp/dbget-bin/www_bget?ko:K07748
TRINITY_DN18671_c0_g1	None
TRINITY_DN443_c0_g1	None
TRINITY_DN713_c1_g1	None
TRINITY_DN3134_c0_g1	None
TRINITY_DN10457_c0_g1	K05864|PPID, CYPD|http://www.genome.jp/dbget-bin/www_bget?ko:K05864
TRINITY_DN1147_c0_g1	None
TRINITY_DN366_c0_g1	None
TRINITY_DN3615_c0_g1	None
TRINITY_DN2774_c0_g1	None
TRINITY_DN5843_c0_g1	None
TRINITY_DN2124_c0_g1	K17765|MDM12|http://www.genome.jp/dbget-bin/www_bget?ko:K17765
TRINITY_DN4215_c0_g1	None
TRINITY_DN5263_c0_g1	None
TRINITY_DN18638_c0_g1	K03283|HSPA1_8|http://www.genome.jp/dbget-bin/www_bget?ko:K03283
TRINITY_DN3606_c1_g1	None
TRINITY_DN3606_c1_g2	K13336|PEX3|http://www.genome.jp/dbget-bin/www_bget?ko:K13336
TRINITY_DN5476_c1_g1	None
TRINITY_DN3087_c0_g1	K11128|GAR1, NOLA1|http://www.genome.jp/dbget-bin/www_bget?ko:K11128
TRINITY_DN3459_c1_g1	None
TRINITY_DN18804_c0_g1	None
TRINITY_DN18126_c0_g1	None
TRINITY_DN142_c5_g1	None
TRINITY_DN569_c1_g1	K19841|STE50|http://www.genome.jp/dbget-bin/www_bget?ko:K19841
TRINITY_DN1239_c0_g1	K12948|SPCS3, SPC3|http://www.genome.jp/dbget-bin/www_bget?ko:K12948
TRINITY_DN4560_c0_g1	K02880|RP-L17e, RPL17|http://www.genome.jp/dbget-bin/www_bget?ko:K02880
TRINITY_DN3856_c0_g1	None
TRINITY_DN12630_c0_g1	None
TRINITY_DN952_c0_g1	K00799|GST, gst|http://www.genome.jp/dbget-bin/www_bget?ko:K00799
TRINITY_DN530_c0_g1	None
TRINITY_DN18769_c0_g1	K03671|trxA|http://www.genome.jp/dbget-bin/www_bget?ko:K03671
TRINITY_DN1933_c1_g1	None
TRINITY_DN7940_c0_g1	None
TRINITY_DN3832_c0_g1	None
TRINITY_DN473_c0_g1	None
TRINITY_DN11146_c0_g1	K13993|HSP20|http://www.genome.jp/dbget-bin/www_bget?ko:K13993
TRINITY_DN7355_c0_g1	K02885|RP-L19e, RPL19|http://www.genome.jp/dbget-bin/www_bget?ko:K02885
TRINITY_DN5164_c0_g1	None
TRINITY_DN8193_c0_g2	None
TRINITY_DN8080_c0_g1	K20474|RINT1, TIP20|http://www.genome.jp/dbget-bin/www_bget?ko:K20474
TRINITY_DN4144_c0_g1	None
TRINITY_DN187_c1_g1	None
TRINITY_DN8610_c0_g1	K01897|ACSL, fadD|http://www.genome.jp/dbget-bin/www_bget?ko:K01897
TRINITY_DN2530_c0_g1	None
TRINITY_DN7720_c0_g1	K01802|E5.2.1.8|http://www.genome.jp/dbget-bin/www_bget?ko:K01802
TRINITY_DN180_c1_g1	None
TRINITY_DN3222_c0_g1	K01907|AACS, acsA|http://www.genome.jp/dbget-bin/www_bget?ko:K01907
TRINITY_DN17760_c0_g1	None
TRINITY_DN652_c0_g1	K02331|POL5, MYBBP1A|http://www.genome.jp/dbget-bin/www_bget?ko:K02331
TRINITY_DN743_c0_g1	None
TRINITY_DN4565_c1_g1	K13721|APE2|http://www.genome.jp/dbget-bin/www_bget?ko:K13721
TRINITY_DN7218_c0_g1	K00852|rbsK, RBKS|http://www.genome.jp/dbget-bin/www_bget?ko:K00852
TRINITY_DN3424_c0_g1	None
TRINITY_DN3424_c0_g2	K04371|MAPK1_3|http://www.genome.jp/dbget-bin/www_bget?ko:K04371
TRINITY_DN72_c3_g1	None
TRINITY_DN10_c0_g2	None
TRINITY_DN1010_c0_g1	K06125|COQ2|http://www.genome.jp/dbget-bin/www_bget?ko:K06125
TRINITY_DN6767_c0_g1	None
TRINITY_DN1618_c0_g1	None
TRINITY_DN18224_c0_g1	K09580|PDIA1, P4HB|http://www.genome.jp/dbget-bin/www_bget?ko:K09580
TRINITY_DN4862_c0_g1	K03163|TOP1|http://www.genome.jp/dbget-bin/www_bget?ko:K03163
TRINITY_DN10128_c0_g1	K02989|RP-S5e, RPS5|http://www.genome.jp/dbget-bin/www_bget?ko:K02989
TRINITY_DN4463_c0_g1	K11092|SNRPA1|http://www.genome.jp/dbget-bin/www_bget?ko:K11092
TRINITY_DN10128_c0_g2	K02989|RP-S5e, RPS5|http://www.genome.jp/dbget-bin/www_bget?ko:K02989
TRINITY_DN2979_c0_g1	None
TRINITY_DN4276_c0_g1	K14824|ERB1, BOP1|http://www.genome.jp/dbget-bin/www_bget?ko:K14824
TRINITY_DN25_c5_g1	None
TRINITY_DN1424_c0_g1	None
TRINITY_DN9204_c0_g1	None
TRINITY_DN4141_c0_g1	None
TRINITY_DN7929_c0_g1	None
TRINITY_DN5980_c0_g1	None
TRINITY_DN59_c0_g2	None
TRINITY_DN59_c0_g1	None
TRINITY_DN2962_c0_g1	None
TRINITY_DN2962_c0_g2	K14297|NUP98, ADAR2, NUP116|http://www.genome.jp/dbget-bin/www_bget?ko:K14297
TRINITY_DN1973_c0_g2	None
TRINITY_DN1973_c0_g1	K08488|STX7|http://www.genome.jp/dbget-bin/www_bget?ko:K08488
TRINITY_DN968_c0_g1	None
TRINITY_DN7519_c0_g1	K04077|groEL, HSPD1|http://www.genome.jp/dbget-bin/www_bget?ko:K04077
TRINITY_DN7511_c0_g1	None
TRINITY_DN2688_c0_g1	None
TRINITY_DN692_c0_g2	None
TRINITY_DN692_c0_g1	None
TRINITY_DN235_c5_g1	K19998|SCFD1, SLY1|http://www.genome.jp/dbget-bin/www_bget?ko:K19998
TRINITY_DN801_c0_g1	K11268|ESCO, ECO1|http://www.genome.jp/dbget-bin/www_bget?ko:K11268
TRINITY_DN17866_c0_g1	None
TRINITY_DN4488_c0_g2	None
TRINITY_DN812_c1_g1	K00463|INDO|http://www.genome.jp/dbget-bin/www_bget?ko:K00463
TRINITY_DN970_c0_g1	None
TRINITY_DN970_c0_g2	None
TRINITY_DN2509_c0_g1	K15339|YEN1|http://www.genome.jp/dbget-bin/www_bget?ko:K15339
TRINITY_DN2509_c0_g2	K18599|JNM1|http://www.genome.jp/dbget-bin/www_bget?ko:K18599
TRINITY_DN2500_c0_g1	None
TRINITY_DN581_c0_g1	None
TRINITY_DN611_c0_g1	None
TRINITY_DN1584_c2_g1	None
TRINITY_DN481_c1_g1	None
TRINITY_DN3504_c0_g1	None
TRINITY_DN929_c1_g1	K15193|SPTY2D1, SPT2|http://www.genome.jp/dbget-bin/www_bget?ko:K15193
TRINITY_DN4842_c0_g1	None
TRINITY_DN8091_c0_g1	K20102|YTHDF|http://www.genome.jp/dbget-bin/www_bget?ko:K20102
TRINITY_DN4806_c0_g1	K10862|TDP1|http://www.genome.jp/dbget-bin/www_bget?ko:K10862
TRINITY_DN4030_c0_g1	None
TRINITY_DN11757_c0_g1	None
TRINITY_DN1061_c1_g1	K14803|PTC2_3|http://www.genome.jp/dbget-bin/www_bget?ko:K14803
TRINITY_DN4063_c0_g1	K14951|ATP13A3_4_5|http://www.genome.jp/dbget-bin/www_bget?ko:K14951
TRINITY_DN6972_c0_g1	K00799|GST, gst|http://www.genome.jp/dbget-bin/www_bget?ko:K00799
TRINITY_DN909_c0_g1	None
TRINITY_DN1688_c0_g1	None
TRINITY_DN1859_c0_g1	K08712|ABCG2.SNQ2|http://www.genome.jp/dbget-bin/www_bget?ko:K08712
TRINITY_DN4053_c0_g1	K18932|ZDHHC|http://www.genome.jp/dbget-bin/www_bget?ko:K18932
TRINITY_DN4684_c0_g1	K03251|EIF3D|http://www.genome.jp/dbget-bin/www_bget?ko:K03251
TRINITY_DN1948_c0_g1	K00077|panE, apbA|http://www.genome.jp/dbget-bin/www_bget?ko:K00077
TRINITY_DN8743_c0_g1	K01069|E3.1.2.6, gloB|http://www.genome.jp/dbget-bin/www_bget?ko:K01069
TRINITY_DN2631_c0_g1	None
TRINITY_DN3897_c0_g1	None
TRINITY_DN488_c1_g1	K01183|E3.2.1.14|http://www.genome.jp/dbget-bin/www_bget?ko:K01183
TRINITY_DN1246_c0_g1	None
TRINITY_DN6087_c0_g1	None
TRINITY_DN1325_c0_g1	K17608|STRN1_3_4|http://www.genome.jp/dbget-bin/www_bget?ko:K17608
TRINITY_DN1308_c0_g1	None
TRINITY_DN10192_c1_g1	K04079|htpG, HSP90A|http://www.genome.jp/dbget-bin/www_bget?ko:K04079
TRINITY_DN910_c0_g1	K03107|SRP68|http://www.genome.jp/dbget-bin/www_bget?ko:K03107
TRINITY_DN4818_c0_g2	None
TRINITY_DN2695_c0_g1	None
TRINITY_DN1014_c0_g2	K06134|COQ7|http://www.genome.jp/dbget-bin/www_bget?ko:K06134
TRINITY_DN1014_c0_g1	None
TRINITY_DN10638_c0_g1	None
TRINITY_DN7459_c0_g1	None
TRINITY_DN7041_c0_g3	K11768|ARP9, SWP59|http://www.genome.jp/dbget-bin/www_bget?ko:K11768
TRINITY_DN2206_c0_g1	None
TRINITY_DN919_c0_g1	None
TRINITY_DN1287_c0_g1	None
TRINITY_DN3700_c0_g1	None
TRINITY_DN4172_c0_g1	None
TRINITY_DN4158_c0_g1	None
TRINITY_DN3287_c0_g1	None
TRINITY_DN1378_c0_g1	None
TRINITY_DN18490_c0_g1	K19704|PTC1|http://www.genome.jp/dbget-bin/www_bget?ko:K19704
TRINITY_DN226_c0_g1	None
TRINITY_DN3157_c0_g1	None
TRINITY_DN1447_c2_g1	K03953|NDUFA9|http://www.genome.jp/dbget-bin/www_bget?ko:K03953
TRINITY_DN605_c0_g1	K19940|SEC2|http://www.genome.jp/dbget-bin/www_bget?ko:K19940
TRINITY_DN1809_c0_g1	None
TRINITY_DN2964_c0_g1	None
TRINITY_DN4132_c0_g1	None
TRINITY_DN5574_c0_g1	None
TRINITY_DN3880_c0_g1	None
TRINITY_DN561_c1_g1	K14753|RACK1|http://www.genome.jp/dbget-bin/www_bget?ko:K14753
TRINITY_DN789_c0_g1	None
TRINITY_DN6268_c0_g1	None
TRINITY_DN415_c2_g1	K03940|NDUFS7|http://www.genome.jp/dbget-bin/www_bget?ko:K03940
TRINITY_DN515_c0_g1	None
TRINITY_DN2240_c1_g1	K01192|E3.2.1.25, MANBA, manB|http://www.genome.jp/dbget-bin/www_bget?ko:K01192
TRINITY_DN2569_c0_g1	K06672|SCC2, NIPBL|http://www.genome.jp/dbget-bin/www_bget?ko:K06672
TRINITY_DN2646_c1_g1	None
TRINITY_DN5223_c0_g1	K03352|APC5|http://www.genome.jp/dbget-bin/www_bget?ko:K03352
TRINITY_DN6172_c0_g1	None
TRINITY_DN4520_c0_g1	None
TRINITY_DN7933_c0_g1	K03386|PRDX2_4, ahpC|http://www.genome.jp/dbget-bin/www_bget?ko:K03386
TRINITY_DN1316_c0_g1	K01254|LTA4H|http://www.genome.jp/dbget-bin/www_bget?ko:K01254
TRINITY_DN10484_c0_g1	K00457|HPD, hppD|http://www.genome.jp/dbget-bin/www_bget?ko:K00457
TRINITY_DN10478_c0_g1	None
TRINITY_DN3082_c0_g1	None
TRINITY_DN2354_c0_g1	K13617|PPME1|http://www.genome.jp/dbget-bin/www_bget?ko:K13617
TRINITY_DN4362_c0_g1	K14005|SEC31|http://www.genome.jp/dbget-bin/www_bget?ko:K14005
TRINITY_DN10805_c0_g4	K03231|EEF1A|http://www.genome.jp/dbget-bin/www_bget?ko:K03231
TRINITY_DN10805_c0_g3	K03231|EEF1A|http://www.genome.jp/dbget-bin/www_bget?ko:K03231
TRINITY_DN10805_c0_g2	K03231|EEF1A|http://www.genome.jp/dbget-bin/www_bget?ko:K03231
TRINITY_DN10805_c0_g1	None
TRINITY_DN2179_c1_g1	None
TRINITY_DN1024_c0_g1	K08832|SRPK3, STK23|http://www.genome.jp/dbget-bin/www_bget?ko:K08832
TRINITY_DN438_c1_g1	K12562|AMPH|http://www.genome.jp/dbget-bin/www_bget?ko:K12562
TRINITY_DN1055_c0_g1	None
TRINITY_DN1142_c0_g1	None
TRINITY_DN13225_c0_g1	None
TRINITY_DN2558_c0_g2	None
TRINITY_DN2441_c1_g1	None
TRINITY_DN2925_c0_g1	None
TRINITY_DN3730_c0_g1	K03258|EIF4B|http://www.genome.jp/dbget-bin/www_bget?ko:K03258
TRINITY_DN3582_c1_g1	K19791|FET3_5|http://www.genome.jp/dbget-bin/www_bget?ko:K19791
TRINITY_DN3918_c0_g1	None
TRINITY_DN489_c1_g1	None
TRINITY_DN8790_c0_g1	None
TRINITY_DN2322_c0_g1	None
TRINITY_DN320_c2_g1	None
TRINITY_DN1812_c0_g1	None
TRINITY_DN4248_c0_g1	K14777|DDX47, RRP3|http://www.genome.jp/dbget-bin/www_bget?ko:K14777
TRINITY_DN1575_c3_g1	K12883|NCBP2, CBP20|http://www.genome.jp/dbget-bin/www_bget?ko:K12883
TRINITY_DN236_c0_g1	None
TRINITY_DN236_c0_g2	None
TRINITY_DN1575_c3_g2	K12846|SNRNP27|http://www.genome.jp/dbget-bin/www_bget?ko:K12846
TRINITY_DN236_c0_g4	None
TRINITY_DN12547_c0_g1	K03869|CUL3|http://www.genome.jp/dbget-bin/www_bget?ko:K03869
TRINITY_DN10669_c0_g3	K00029|E1.1.1.40, maeB|http://www.genome.jp/dbget-bin/www_bget?ko:K00029
TRINITY_DN1442_c1_g1	K15283|SLC35E1|http://www.genome.jp/dbget-bin/www_bget?ko:K15283
TRINITY_DN10669_c0_g1	K00029|E1.1.1.40, maeB|http://www.genome.jp/dbget-bin/www_bget?ko:K00029
TRINITY_DN13146_c0_g1	None
TRINITY_DN2786_c0_g1	None
TRINITY_DN1108_c0_g1	K00641|metX|http://www.genome.jp/dbget-bin/www_bget?ko:K00641
TRINITY_DN967_c0_g1	K06666|TUP1|http://www.genome.jp/dbget-bin/www_bget?ko:K06666
TRINITY_DN5433_c0_g1	None
TRINITY_DN17864_c0_g1	K02937|RP-L7e, RPL7|http://www.genome.jp/dbget-bin/www_bget?ko:K02937
TRINITY_DN622_c1_g1	None
TRINITY_DN199_c0_g1	K14790|NOP9|http://www.genome.jp/dbget-bin/www_bget?ko:K14790
TRINITY_DN14326_c0_g1	None
TRINITY_DN17087_c0_g1	K03066|PSMC5, RPT6|http://www.genome.jp/dbget-bin/www_bget?ko:K03066
TRINITY_DN2532_c0_g1	None
TRINITY_DN5822_c0_g1	None
TRINITY_DN3969_c0_g1	None
TRINITY_DN1627_c0_g1	None
TRINITY_DN2097_c1_g1	K00411|UQCRFS1, RIP1, petA|http://www.genome.jp/dbget-bin/www_bget?ko:K00411
TRINITY_DN6558_c0_g1	None
TRINITY_DN585_c2_g1	None
TRINITY_DN7713_c0_g1	None
TRINITY_DN8153_c1_g1	None
TRINITY_DN6136_c0_g1	None
TRINITY_DN2780_c0_g1	K11293|HIRA, HIR1|http://www.genome.jp/dbget-bin/www_bget?ko:K11293
TRINITY_DN88_c0_g1	None
TRINITY_DN4910_c0_g1	None
TRINITY_DN1536_c0_g1	None
TRINITY_DN3256_c0_g1	K07759|PARG|http://www.genome.jp/dbget-bin/www_bget?ko:K07759
TRINITY_DN370_c0_g3	K06113|abnA|http://www.genome.jp/dbget-bin/www_bget?ko:K06113
TRINITY_DN370_c0_g2	None
TRINITY_DN370_c0_g1	None
TRINITY_DN3068_c1_g1	None
TRINITY_DN5254_c0_g1	K03781|katE, CAT, catB, srpA|http://www.genome.jp/dbget-bin/www_bget?ko:K03781
TRINITY_DN455_c0_g1	None
TRINITY_DN8729_c0_g2	None
TRINITY_DN8729_c0_g1	K02938|RP-L8e, RPL8|http://www.genome.jp/dbget-bin/www_bget?ko:K02938
TRINITY_DN9254_c0_g1	K03263|EIF5A|http://www.genome.jp/dbget-bin/www_bget?ko:K03263
TRINITY_DN9659_c0_g1	K06268|PPP3R, CNB|http://www.genome.jp/dbget-bin/www_bget?ko:K06268
TRINITY_DN17665_c0_g1	K02918|RP-L35e, RPL35|http://www.genome.jp/dbget-bin/www_bget?ko:K02918
TRINITY_DN3521_c0_g1	None
TRINITY_DN18113_c0_g1	None
TRINITY_DN3284_c0_g1	None
TRINITY_DN4526_c0_g3	None
TRINITY_DN4526_c0_g2	None
TRINITY_DN4526_c0_g1	None
TRINITY_DN1329_c1_g1	K04354|PPP2R2|http://www.genome.jp/dbget-bin/www_bget?ko:K04354
TRINITY_DN920_c0_g1	K16055|TPS|http://www.genome.jp/dbget-bin/www_bget?ko:K16055
TRINITY_DN5936_c0_g1	None
TRINITY_DN1332_c1_g2	K14312|NUP155, NUP170, NUP157|http://www.genome.jp/dbget-bin/www_bget?ko:K14312
TRINITY_DN1332_c1_g1	None
TRINITY_DN3668_c0_g1	None
TRINITY_DN9223_c0_g2	K01725|cynS|http://www.genome.jp/dbget-bin/www_bget?ko:K01725
TRINITY_DN12219_c0_g1	None
TRINITY_DN2967_c0_g1	K08139|HXT|http://www.genome.jp/dbget-bin/www_bget?ko:K08139
TRINITY_DN3275_c0_g1	K03264|EIF6|http://www.genome.jp/dbget-bin/www_bget?ko:K03264
TRINITY_DN3759_c0_g1	None
TRINITY_DN7587_c0_g1	None
TRINITY_DN1172_c0_g1	None
TRINITY_DN1533_c0_g1	K07937|ARF1|http://www.genome.jp/dbget-bin/www_bget?ko:K07937
TRINITY_DN3535_c0_g1	None
TRINITY_DN7830_c0_g1	None
TRINITY_DN5350_c0_g1	None
TRINITY_DN18738_c0_g1	None
TRINITY_DN4950_c0_g2	K02976|RP-S26e, RPS26|http://www.genome.jp/dbget-bin/www_bget?ko:K02976
TRINITY_DN2559_c0_g1	K02882|RP-L18Ae, RPL18A|http://www.genome.jp/dbget-bin/www_bget?ko:K02882
TRINITY_DN18097_c0_g1	K00799|GST, gst|http://www.genome.jp/dbget-bin/www_bget?ko:K00799
TRINITY_DN4994_c0_g1	K03032|PSMD1, RPN2|http://www.genome.jp/dbget-bin/www_bget?ko:K03032
TRINITY_DN445_c0_g1	None
TRINITY_DN3432_c0_g1	K03979|obgE, cgtA|http://www.genome.jp/dbget-bin/www_bget?ko:K03979
TRINITY_DN620_c0_g1	K02739|PSMB7|http://www.genome.jp/dbget-bin/www_bget?ko:K02739
TRINITY_DN8687_c0_g1	None
TRINITY_DN2742_c0_g1	None
TRINITY_DN6414_c0_g1	None
TRINITY_DN2256_c1_g1	None
TRINITY_DN2421_c0_g1	K00668|FAS1|http://www.genome.jp/dbget-bin/www_bget?ko:K00668
TRINITY_DN3100_c0_g1	None
TRINITY_DN4162_c0_g2	None
TRINITY_DN3102_c0_g1	None
TRINITY_DN1460_c1_g1	K15601|KDM3|http://www.genome.jp/dbget-bin/www_bget?ko:K15601
TRINITY_DN5658_c0_g1	None
TRINITY_DN6304_c0_g1	None
TRINITY_DN17370_c0_g1	None
TRINITY_DN2844_c1_g1	None
TRINITY_DN3768_c0_g1	K11233|SSK1|http://www.genome.jp/dbget-bin/www_bget?ko:K11233
TRINITY_DN6368_c0_g1	None
TRINITY_DN1430_c0_g1	None
TRINITY_DN1310_c1_g1	None
TRINITY_DN398_c0_g1	K15447|TRM44, METTL19|http://www.genome.jp/dbget-bin/www_bget?ko:K15447
TRINITY_DN2295_c0_g1	None
TRINITY_DN2876_c0_g1	None
TRINITY_DN2230_c0_g1	None
TRINITY_DN1219_c0_g1	K02350|POLZ1, rev3|http://www.genome.jp/dbget-bin/www_bget?ko:K02350
TRINITY_DN1946_c0_g1	None
TRINITY_DN1663_c1_g1	None
TRINITY_DN1746_c0_g1	K01487|E3.5.4.3, guaD|http://www.genome.jp/dbget-bin/www_bget?ko:K01487
TRINITY_DN3482_c0_g1	None
TRINITY_DN1851_c0_g1	None
TRINITY_DN9960_c0_g1	K03671|trxA|http://www.genome.jp/dbget-bin/www_bget?ko:K03671
TRINITY_DN7228_c0_g1	None
TRINITY_DN5463_c0_g1	None
TRINITY_DN3702_c0_g1	None
TRINITY_DN7024_c0_g1	None
TRINITY_DN2531_c0_g1	K15620|GOLPH3, GPP34|http://www.genome.jp/dbget-bin/www_bget?ko:K15620
TRINITY_DN13794_c1_g1	None
TRINITY_DN2270_c0_g1	K20178|VPS8|http://www.genome.jp/dbget-bin/www_bget?ko:K20178
TRINITY_DN6257_c0_g1	None
TRINITY_DN17494_c0_g1	K01338|lon|http://www.genome.jp/dbget-bin/www_bget?ko:K01338
TRINITY_DN4419_c0_g1	K17970|MDV1, FIS2|http://www.genome.jp/dbget-bin/www_bget?ko:K17970
TRINITY_DN1943_c1_g1	None
TRINITY_DN2469_c1_g1	None
TRINITY_DN2261_c0_g1	None
TRINITY_DN606_c1_g1	K00602|purH|http://www.genome.jp/dbget-bin/www_bget?ko:K00602
TRINITY_DN870_c0_g1	None
TRINITY_DN4898_c0_g1	None
TRINITY_DN407_c0_g1	None
TRINITY_DN5289_c0_g1	K15339|YEN1|http://www.genome.jp/dbget-bin/www_bget?ko:K15339
TRINITY_DN821_c0_g1	None
TRINITY_DN6766_c0_g1	None
TRINITY_DN666_c3_g1	K02867|RP-L11, MRPL11, rplK|http://www.genome.jp/dbget-bin/www_bget?ko:K02867
TRINITY_DN18142_c0_g1	None
TRINITY_DN3800_c0_g1	None
TRINITY_DN118_c0_g1	K04705|STAM|http://www.genome.jp/dbget-bin/www_bget?ko:K04705
TRINITY_DN7698_c0_g1	None
TRINITY_DN2355_c0_g1	K12863|CWC15|http://www.genome.jp/dbget-bin/www_bget?ko:K12863
TRINITY_DN324_c1_g2	None
TRINITY_DN324_c1_g1	None
TRINITY_DN596_c0_g1	None
TRINITY_DN1780_c1_g1	K05288|PIGO|http://www.genome.jp/dbget-bin/www_bget?ko:K05288
TRINITY_DN1544_c0_g1	None
TRINITY_DN1813_c0_g1	None
TRINITY_DN5949_c0_g1	None
TRINITY_DN2949_c0_g1	None
TRINITY_DN7056_c0_g1	K08492|STX18|http://www.genome.jp/dbget-bin/www_bget?ko:K08492
TRINITY_DN8307_c0_g1	None
TRINITY_DN4509_c0_g3	None
TRINITY_DN3150_c0_g1	None
TRINITY_DN643_c1_g1	None
TRINITY_DN1937_c0_g1	None
TRINITY_DN2881_c0_g1	K19355|MAN|http://www.genome.jp/dbget-bin/www_bget?ko:K19355
TRINITY_DN18446_c0_g1	K03029|PSMD4, RPN10|http://www.genome.jp/dbget-bin/www_bget?ko:K03029
TRINITY_DN5356_c0_g1	None
TRINITY_DN1841_c0_g1	None
TRINITY_DN4857_c0_g1	None
TRINITY_DN9791_c0_g1	K07904|RAB11A|http://www.genome.jp/dbget-bin/www_bget?ko:K07904
TRINITY_DN4705_c0_g1	K09499|CCT7|http://www.genome.jp/dbget-bin/www_bget?ko:K09499
TRINITY_DN2103_c0_g1	None
TRINITY_DN2489_c1_g1	K13339|PEX6, PXAAA1|http://www.genome.jp/dbget-bin/www_bget?ko:K13339
TRINITY_DN2175_c0_g1	None
TRINITY_DN4525_c0_g1	None
TRINITY_DN6963_c0_g1	None
TRINITY_DN2184_c0_g1	None
TRINITY_DN6763_c0_g1	K02998|RP-SAe, RPSA|http://www.genome.jp/dbget-bin/www_bget?ko:K02998
TRINITY_DN2285_c1_g1	K03231|EEF1A|http://www.genome.jp/dbget-bin/www_bget?ko:K03231
TRINITY_DN1260_c0_g1	K15560|NRD1|http://www.genome.jp/dbget-bin/www_bget?ko:K15560
TRINITY_DN36_c1_g1	None
TRINITY_DN36_c1_g2	None
TRINITY_DN4264_c0_g1	None
TRINITY_DN7_c4_g1	K10755|RFC2_4|http://www.genome.jp/dbget-bin/www_bget?ko:K10755
TRINITY_DN3769_c0_g1	K00654|SPT|http://www.genome.jp/dbget-bin/www_bget?ko:K00654
TRINITY_DN3636_c0_g1	None
TRINITY_DN5562_c0_g1	K01887|RARS, argS|http://www.genome.jp/dbget-bin/www_bget?ko:K01887
TRINITY_DN6498_c0_g2	None
TRINITY_DN816_c2_g1	None
TRINITY_DN7376_c0_g1	K15378|SLC45A1_2_4|http://www.genome.jp/dbget-bin/www_bget?ko:K15378
TRINITY_DN14006_c0_g1	K01626|E2.5.1.54, aroF, aroG, aroH|http://www.genome.jp/dbget-bin/www_bget?ko:K01626
TRINITY_DN7079_c0_g1	K02940|RP-L9e, RPL9|http://www.genome.jp/dbget-bin/www_bget?ko:K02940
TRINITY_DN3071_c0_g1	None
TRINITY_DN2358_c0_g1	None
TRINITY_DN5792_c0_g1	None
TRINITY_DN4200_c0_g1	None
TRINITY_DN3797_c1_g1	None
TRINITY_DN748_c0_g1	None
TRINITY_DN3301_c0_g1	None
TRINITY_DN1148_c0_g1	None
TRINITY_DN7174_c0_g1	None
TRINITY_DN14727_c0_g1	K19355|MAN|http://www.genome.jp/dbget-bin/www_bget?ko:K19355
TRINITY_DN14727_c0_g2	K19355|MAN|http://www.genome.jp/dbget-bin/www_bget?ko:K19355
TRINITY_DN4379_c0_g1	K12670|WBP1|http://www.genome.jp/dbget-bin/www_bget?ko:K12670
TRINITY_DN1574_c0_g1	None
TRINITY_DN256_c1_g1	None
TRINITY_DN256_c1_g2	None
TRINITY_DN9700_c0_g1	K05759|PFN|http://www.genome.jp/dbget-bin/www_bget?ko:K05759
TRINITY_DN344_c1_g1	None
TRINITY_DN3143_c0_g1	K01225|CBHA_B|http://www.genome.jp/dbget-bin/www_bget?ko:K01225
TRINITY_DN2947_c0_g1	None
TRINITY_DN4187_c0_g1	None
TRINITY_DN10329_c0_g1	None
TRINITY_DN3821_c0_g1	K01279|TPP1, CLN2|http://www.genome.jp/dbget-bin/www_bget?ko:K01279
TRINITY_DN693_c0_g1	None
TRINITY_DN1060_c1_g1	None
TRINITY_DN3289_c0_g1	K08342|ATG4|http://www.genome.jp/dbget-bin/www_bget?ko:K08342
TRINITY_DN17542_c0_g1	K02989|RP-S5e, RPS5|http://www.genome.jp/dbget-bin/www_bget?ko:K02989
TRINITY_DN5081_c0_g2	K03061|PSMC2, RPT1|http://www.genome.jp/dbget-bin/www_bget?ko:K03061
TRINITY_DN3852_c0_g1	None
TRINITY_DN5005_c0_g1	None
TRINITY_DN657_c0_g1	K03131|TAF6|http://www.genome.jp/dbget-bin/www_bget?ko:K03131
TRINITY_DN5005_c0_g3	None
TRINITY_DN12476_c0_g1	None
TRINITY_DN1311_c0_g1	None
TRINITY_DN2637_c1_g1	K14832|MAK21, NOC1, CEBPZ|http://www.genome.jp/dbget-bin/www_bget?ko:K14832
TRINITY_DN7498_c0_g1	None
TRINITY_DN1404_c1_g1	None
TRINITY_DN3701_c0_g1	None
TRINITY_DN4719_c0_g1	None
TRINITY_DN1109_c0_g1	None
TRINITY_DN705_c0_g1	None
TRINITY_DN3220_c0_g1	K16055|TPS|http://www.genome.jp/dbget-bin/www_bget?ko:K16055
TRINITY_DN7081_c0_g1	K19833|CLA4|http://www.genome.jp/dbget-bin/www_bget?ko:K19833
TRINITY_DN14527_c1_g1	None
TRINITY_DN2546_c0_g1	None
TRINITY_DN3231_c0_g1	None
TRINITY_DN4443_c0_g1	None
TRINITY_DN1420_c0_g1	None
TRINITY_DN3043_c1_g2	K01720|prpD|http://www.genome.jp/dbget-bin/www_bget?ko:K01720
TRINITY_DN3043_c1_g1	None
TRINITY_DN11219_c0_g1	K09568|FKBP1|http://www.genome.jp/dbget-bin/www_bget?ko:K09568
TRINITY_DN794_c0_g1	K19487|SFP1|http://www.genome.jp/dbget-bin/www_bget?ko:K19487
TRINITY_DN3811_c0_g1	K00700|glgB|http://www.genome.jp/dbget-bin/www_bget?ko:K00700
TRINITY_DN4353_c0_g2	None
TRINITY_DN6225_c0_g1	None
TRINITY_DN528_c0_g1	None
TRINITY_DN6790_c0_g1	K00789|metK|http://www.genome.jp/dbget-bin/www_bget?ko:K00789
TRINITY_DN3402_c0_g1	K08869|ADCK, ABC1|http://www.genome.jp/dbget-bin/www_bget?ko:K08869
TRINITY_DN834_c2_g1	None
TRINITY_DN2377_c0_g1	K15859|SKN7|http://www.genome.jp/dbget-bin/www_bget?ko:K15859
TRINITY_DN4099_c0_g1	K03039|PSMD13, RPN9|http://www.genome.jp/dbget-bin/www_bget?ko:K03039
TRINITY_DN10679_c0_g1	None
TRINITY_DN3451_c0_g1	K20409|WDR59|http://www.genome.jp/dbget-bin/www_bget?ko:K20409
TRINITY_DN53_c0_g2	None
TRINITY_DN1266_c0_g1	K00505|TYR|http://www.genome.jp/dbget-bin/www_bget?ko:K00505
TRINITY_DN285_c0_g1	K13348|MPV17|http://www.genome.jp/dbget-bin/www_bget?ko:K13348
TRINITY_DN17598_c0_g1	None
TRINITY_DN5932_c0_g1	None
TRINITY_DN2345_c0_g1	None
TRINITY_DN3331_c1_g1	None
TRINITY_DN4654_c0_g1	None
TRINITY_DN850_c1_g1	None
TRINITY_DN2716_c0_g1	None
TRINITY_DN5053_c0_g1	None
TRINITY_DN3383_c0_g1	None
TRINITY_DN3981_c0_g1	None
TRINITY_DN16072_c0_g2	None
TRINITY_DN16072_c0_g1	None
TRINITY_DN6457_c0_g1	None
TRINITY_DN4251_c0_g1	None
TRINITY_DN1811_c0_g2	None
TRINITY_DN1811_c0_g1	None
TRINITY_DN2615_c1_g1	K02984|RP-S3Ae, RPS3A|http://www.genome.jp/dbget-bin/www_bget?ko:K02984
TRINITY_DN4833_c0_g1	None
TRINITY_DN4277_c0_g1	None
TRINITY_DN2312_c0_g2	K11397|EAF1, VID21|http://www.genome.jp/dbget-bin/www_bget?ko:K11397
TRINITY_DN77_c0_g2	None
TRINITY_DN73_c1_g2	None
TRINITY_DN1719_c0_g1	None
TRINITY_DN3573_c0_g1	None
TRINITY_DN14588_c0_g1	K02437|gcvH, GCSH|http://www.genome.jp/dbget-bin/www_bget?ko:K02437
TRINITY_DN1428_c2_g1	K08332|VAC8|http://www.genome.jp/dbget-bin/www_bget?ko:K08332
TRINITY_DN4848_c0_g1	K20205|mpn|http://www.genome.jp/dbget-bin/www_bget?ko:K20205
TRINITY_DN3401_c0_g1	None
TRINITY_DN2729_c0_g2	None
TRINITY_DN11345_c0_g1	K02984|RP-S3Ae, RPS3A|http://www.genome.jp/dbget-bin/www_bget?ko:K02984
TRINITY_DN882_c0_g1	None
TRINITY_DN8494_c0_g1	K01188|E3.2.1.21|http://www.genome.jp/dbget-bin/www_bget?ko:K01188
TRINITY_DN13761_c0_g1	K09510|DNAJB4|http://www.genome.jp/dbget-bin/www_bget?ko:K09510
TRINITY_DN23_c2_g1	K07277|SAM50, TOB55, bamA|http://www.genome.jp/dbget-bin/www_bget?ko:K07277
TRINITY_DN4294_c0_g1	K00211|TYR1|http://www.genome.jp/dbget-bin/www_bget?ko:K00211
TRINITY_DN18885_c0_g1	K02896|RP-L24e, RPL24|http://www.genome.jp/dbget-bin/www_bget?ko:K02896
TRINITY_DN2649_c0_g1	None
TRINITY_DN7982_c0_g1	K03263|EIF5A|http://www.genome.jp/dbget-bin/www_bget?ko:K03263
TRINITY_DN5903_c0_g1	K00428|E1.11.1.5|http://www.genome.jp/dbget-bin/www_bget?ko:K00428
TRINITY_DN6559_c0_g1	None
TRINITY_DN4097_c0_g1	None
TRINITY_DN463_c0_g1	None
TRINITY_DN835_c0_g1	None
TRINITY_DN3993_c0_g1	K15918|GLYK|http://www.genome.jp/dbget-bin/www_bget?ko:K15918
TRINITY_DN1391_c0_g1	None
TRINITY_DN1831_c2_g1	K14963|WDR5, SWD3, CPS30|http://www.genome.jp/dbget-bin/www_bget?ko:K14963
TRINITY_DN1643_c0_g1	None
TRINITY_DN1001_c1_g1	K00480|E1.14.13.1|http://www.genome.jp/dbget-bin/www_bget?ko:K00480
TRINITY_DN7356_c1_g1	K08770|UBC|http://www.genome.jp/dbget-bin/www_bget?ko:K08770
TRINITY_DN2757_c1_g1	K18469|TBC1D5|http://www.genome.jp/dbget-bin/www_bget?ko:K18469
TRINITY_DN554_c0_g1	K15210|SNAPC3|http://www.genome.jp/dbget-bin/www_bget?ko:K15210
TRINITY_DN17874_c0_g1	K05756|ARPC3|http://www.genome.jp/dbget-bin/www_bget?ko:K05756
TRINITY_DN5707_c0_g1	None
TRINITY_DN3843_c0_g1	None
TRINITY_DN1092_c0_g1	None
TRINITY_DN2274_c0_g1	None
TRINITY_DN2160_c0_g1	None
TRINITY_DN2486_c0_g1	K10772|APEX2|http://www.genome.jp/dbget-bin/www_bget?ko:K10772
TRINITY_DN2680_c0_g1	K01279|TPP1, CLN2|http://www.genome.jp/dbget-bin/www_bget?ko:K01279
TRINITY_DN12480_c0_g1	None
TRINITY_DN3776_c0_g1	K03457|TC.NCS1|http://www.genome.jp/dbget-bin/www_bget?ko:K03457
TRINITY_DN2982_c0_g1	None
TRINITY_DN6010_c0_g1	None
TRINITY_DN578_c0_g1	K15275|SLC35B1|http://www.genome.jp/dbget-bin/www_bget?ko:K15275
TRINITY_DN4868_c0_g1	None
TRINITY_DN2401_c0_g1	None
TRINITY_DN6371_c0_g1	None
TRINITY_DN2246_c0_g1	None
TRINITY_DN2640_c0_g1	K14962|WDR82, SWD2, CPS35|http://www.genome.jp/dbget-bin/www_bget?ko:K14962
TRINITY_DN5823_c0_g1	K10389|TUBG|http://www.genome.jp/dbget-bin/www_bget?ko:K10389
TRINITY_DN443_c1_g1	None
TRINITY_DN12298_c0_g1	K02964|RP-S18e, RPS18|http://www.genome.jp/dbget-bin/www_bget?ko:K02964
TRINITY_DN7503_c0_g1	K03094|SKP1, CBF3D|http://www.genome.jp/dbget-bin/www_bget?ko:K03094
TRINITY_DN3187_c0_g1	None
TRINITY_DN1482_c1_g1	K12668|OST2, DAD1|http://www.genome.jp/dbget-bin/www_bget?ko:K12668
TRINITY_DN2353_c0_g1	K14848|RRB1, GRWD1|http://www.genome.jp/dbget-bin/www_bget?ko:K14848
TRINITY_DN7503_c0_g2	K03094|SKP1, CBF3D|http://www.genome.jp/dbget-bin/www_bget?ko:K03094
TRINITY_DN1249_c0_g1	K06679|MAD1|http://www.genome.jp/dbget-bin/www_bget?ko:K06679
TRINITY_DN1869_c1_g1	None
TRINITY_DN4451_c0_g1	K03380|E1.14.13.7|http://www.genome.jp/dbget-bin/www_bget?ko:K03380
TRINITY_DN8042_c0_g1	K14319|RANGAP1|http://www.genome.jp/dbget-bin/www_bget?ko:K14319
TRINITY_DN4760_c0_g1	K15176|CTR9|http://www.genome.jp/dbget-bin/www_bget?ko:K15176
TRINITY_DN18816_c0_g1	K02932|RP-L5e, RPL5|http://www.genome.jp/dbget-bin/www_bget?ko:K02932
TRINITY_DN4584_c0_g2	None
TRINITY_DN4584_c0_g1	None
TRINITY_DN3971_c0_g1	None
TRINITY_DN1579_c2_g1	K01102|PDP|http://www.genome.jp/dbget-bin/www_bget?ko:K01102
TRINITY_DN966_c1_g1	None
TRINITY_DN1717_c0_g1	None
TRINITY_DN577_c2_g1	None
TRINITY_DN3807_c0_g1	K00654|SPT|http://www.genome.jp/dbget-bin/www_bget?ko:K00654
TRINITY_DN3566_c0_g2	None
TRINITY_DN4246_c0_g3	None
TRINITY_DN3566_c0_g1	K18470|ARHGAP1, CDC42GAP|http://www.genome.jp/dbget-bin/www_bget?ko:K18470
TRINITY_DN1691_c0_g1	K14157|AASS|http://www.genome.jp/dbget-bin/www_bget?ko:K14157
TRINITY_DN4723_c0_g1	None
TRINITY_DN1513_c1_g1	K11238|BNI1|http://www.genome.jp/dbget-bin/www_bget?ko:K11238
TRINITY_DN10037_c0_g1	None
TRINITY_DN4570_c0_g1	K17066|MOX|http://www.genome.jp/dbget-bin/www_bget?ko:K17066
TRINITY_DN1265_c0_g1	None
TRINITY_DN2080_c0_g1	K02427|rlmE, rrmJ, ftsJ|http://www.genome.jp/dbget-bin/www_bget?ko:K02427
TRINITY_DN9975_c0_g2	K03094|SKP1, CBF3D|http://www.genome.jp/dbget-bin/www_bget?ko:K03094
TRINITY_DN6383_c0_g1	None
TRINITY_DN4342_c0_g1	None
TRINITY_DN4136_c0_g1	None
TRINITY_DN11471_c1_g1	K02918|RP-L35e, RPL35|http://www.genome.jp/dbget-bin/www_bget?ko:K02918
TRINITY_DN16064_c0_g1	K01251|E3.3.1.1, ahcY|http://www.genome.jp/dbget-bin/www_bget?ko:K01251
TRINITY_DN3791_c1_g1	None
TRINITY_DN1756_c0_g1	None
TRINITY_DN3493_c0_g1	None
TRINITY_DN6490_c0_g2	None
TRINITY_DN51_c0_g1	K04802|PCNA|http://www.genome.jp/dbget-bin/www_bget?ko:K04802
TRINITY_DN18372_c0_g1	K02930|RP-L4e, RPL4|http://www.genome.jp/dbget-bin/www_bget?ko:K02930
TRINITY_DN5083_c0_g1	None
TRINITY_DN1610_c0_g1	K07374|TUBA|http://www.genome.jp/dbget-bin/www_bget?ko:K07374
TRINITY_DN18014_c0_g1	K08770|UBC|http://www.genome.jp/dbget-bin/www_bget?ko:K08770
TRINITY_DN6784_c0_g1	None
TRINITY_DN5551_c0_g1	None
TRINITY_DN3612_c0_g1	None
TRINITY_DN2795_c0_g1	None
TRINITY_DN548_c0_g1	K16489|SFI1|http://www.genome.jp/dbget-bin/www_bget?ko:K16489
TRINITY_DN2684_c0_g1	None
TRINITY_DN1634_c0_g1	None
TRINITY_DN2777_c0_g1	K01341|KEX2|http://www.genome.jp/dbget-bin/www_bget?ko:K01341
TRINITY_DN15720_c0_g1	K03030|PSMD14, RPN11, POH1|http://www.genome.jp/dbget-bin/www_bget?ko:K03030
TRINITY_DN15720_c0_g2	K03030|PSMD14, RPN11, POH1|http://www.genome.jp/dbget-bin/www_bget?ko:K03030
TRINITY_DN1769_c0_g1	K13107|RBMX2, IST3|http://www.genome.jp/dbget-bin/www_bget?ko:K13107
TRINITY_DN2012_c1_g1	K12811|DDX46, PRP5|http://www.genome.jp/dbget-bin/www_bget?ko:K12811
TRINITY_DN3626_c0_g1	None
TRINITY_DN16006_c0_g1	None
TRINITY_DN7332_c1_g1	None
TRINITY_DN2318_c0_g1	K20205|mpn|http://www.genome.jp/dbget-bin/www_bget?ko:K20205
TRINITY_DN717_c0_g1	None
TRINITY_DN6813_c0_g1	None
TRINITY_DN6545_c0_g1	None
TRINITY_DN2954_c0_g1	None
TRINITY_DN3527_c1_g1	K11835|USP4_11_15, UBP12|http://www.genome.jp/dbget-bin/www_bget?ko:K11835
TRINITY_DN347_c0_g2	None
TRINITY_DN2280_c0_g1	None
TRINITY_DN13944_c0_g1	None
TRINITY_DN3684_c0_g1	K01843|kamA|http://www.genome.jp/dbget-bin/www_bget?ko:K01843
TRINITY_DN1255_c0_g1	None
TRINITY_DN1545_c0_g1	None
TRINITY_DN2337_c0_g1	None
TRINITY_DN18239_c0_g1	K02975|RP-S25e, RPS25|http://www.genome.jp/dbget-bin/www_bget?ko:K02975
TRINITY_DN1059_c0_g1	K00293|LYS9|http://www.genome.jp/dbget-bin/www_bget?ko:K00293
TRINITY_DN106_c0_g1	None
TRINITY_DN3224_c0_g1	K14334|CMLE|http://www.genome.jp/dbget-bin/www_bget?ko:K14334
TRINITY_DN7437_c0_g1	K14411|MSI|http://www.genome.jp/dbget-bin/www_bget?ko:K14411
TRINITY_DN17516_c0_g1	K02941|RP-LP0, RPLP0|http://www.genome.jp/dbget-bin/www_bget?ko:K02941
TRINITY_DN7437_c0_g2	None
TRINITY_DN489_c0_g1	K17275|PLS1|http://www.genome.jp/dbget-bin/www_bget?ko:K17275
TRINITY_DN454_c0_g1	None
TRINITY_DN18089_c0_g1	None
TRINITY_DN18682_c0_g1	K01581|E4.1.1.17, ODC1, speC, speF|http://www.genome.jp/dbget-bin/www_bget?ko:K01581
TRINITY_DN4052_c0_g1	None
TRINITY_DN3100_c1_g1	None
TRINITY_DN85_c2_g1	K03549|kup|http://www.genome.jp/dbget-bin/www_bget?ko:K03549
TRINITY_DN1093_c1_g1	None
TRINITY_DN3051_c0_g1	None
TRINITY_DN4007_c0_g2	None
TRINITY_DN3216_c0_g1	None
TRINITY_DN3216_c0_g2	K08838|STK24_25_MST4|http://www.genome.jp/dbget-bin/www_bget?ko:K08838
TRINITY_DN2508_c2_g1	None
TRINITY_DN2148_c0_g1	None
TRINITY_DN6131_c0_g1	None
TRINITY_DN279_c3_g2	None
TRINITY_DN279_c3_g1	None
TRINITY_DN1463_c0_g1	K02555|MIH1|http://www.genome.jp/dbget-bin/www_bget?ko:K02555
TRINITY_DN3435_c0_g1	K10627|RAD18|http://www.genome.jp/dbget-bin/www_bget?ko:K10627
TRINITY_DN18435_c0_g2	None
TRINITY_DN5150_c0_g1	None
TRINITY_DN3999_c0_g1	K11309|RTT109, KAT11|http://www.genome.jp/dbget-bin/www_bget?ko:K11309
TRINITY_DN1671_c0_g1	None
TRINITY_DN1357_c0_g1	K10756|RFC3_5|http://www.genome.jp/dbget-bin/www_bget?ko:K10756
TRINITY_DN3993_c1_g1	None
TRINITY_DN458_c0_g1	None
TRINITY_DN6975_c0_g1	None
TRINITY_DN17858_c0_g1	K20523|SH3YL1|http://www.genome.jp/dbget-bin/www_bget?ko:K20523
TRINITY_DN8454_c0_g1	None
TRINITY_DN17702_c0_g1	None
TRINITY_DN3982_c0_g1	K13993|HSP20|http://www.genome.jp/dbget-bin/www_bget?ko:K13993
TRINITY_DN6131_c0_g2	K03263|EIF5A|http://www.genome.jp/dbget-bin/www_bget?ko:K03263
TRINITY_DN1473_c0_g2	None
TRINITY_DN1473_c0_g1	None
TRINITY_DN316_c0_g1	None
TRINITY_DN5885_c0_g1	None
TRINITY_DN4844_c0_g1	K12493|ARFGAP2_3|http://www.genome.jp/dbget-bin/www_bget?ko:K12493
TRINITY_DN11959_c0_g1	K06215|pdxS, pdx1|http://www.genome.jp/dbget-bin/www_bget?ko:K06215
TRINITY_DN2250_c1_g1	None
TRINITY_DN665_c0_g1	None
TRINITY_DN7021_c0_g2	K00480|E1.14.13.1|http://www.genome.jp/dbget-bin/www_bget?ko:K00480
TRINITY_DN7021_c0_g3	K00480|E1.14.13.1|http://www.genome.jp/dbget-bin/www_bget?ko:K00480
TRINITY_DN3848_c0_g1	None
TRINITY_DN347_c0_g1	None
TRINITY_DN282_c2_g1	K00101|E1.1.2.3, lldD|http://www.genome.jp/dbget-bin/www_bget?ko:K00101
TRINITY_DN289_c0_g1	K00943|tmk, DTYMK|http://www.genome.jp/dbget-bin/www_bget?ko:K00943
TRINITY_DN4159_c0_g1	None
TRINITY_DN179_c5_g1	None
TRINITY_DN1708_c0_g1	None
TRINITY_DN3042_c0_g1	K02325|POLE2|http://www.genome.jp/dbget-bin/www_bget?ko:K02325
TRINITY_DN999_c0_g1	None
TRINITY_DN3873_c0_g2	K11593|ELF2C, AGO|http://www.genome.jp/dbget-bin/www_bget?ko:K11593
TRINITY_DN1577_c0_g1	K17362|ACOT13|http://www.genome.jp/dbget-bin/www_bget?ko:K17362
TRINITY_DN17529_c0_g1	None
TRINITY_DN26_c0_g1	None
TRINITY_DN765_c0_g1	None
TRINITY_DN6693_c0_g1	K17776|MTX|http://www.genome.jp/dbget-bin/www_bget?ko:K17776
TRINITY_DN1629_c0_g1	None
TRINITY_DN4227_c0_g1	None
TRINITY_DN828_c0_g1	None
TRINITY_DN1281_c0_g2	None
TRINITY_DN132_c1_g1	None
TRINITY_DN3478_c0_g1	None
TRINITY_DN2415_c0_g1	K02866|RP-L10e, RPL10|http://www.genome.jp/dbget-bin/www_bget?ko:K02866
TRINITY_DN1620_c2_g2	K02942|RP-LP1, RPLP1|http://www.genome.jp/dbget-bin/www_bget?ko:K02942
TRINITY_DN1620_c2_g1	K02942|RP-LP1, RPLP1|http://www.genome.jp/dbget-bin/www_bget?ko:K02942
TRINITY_DN8947_c0_g1	None
TRINITY_DN148_c0_g1	None
TRINITY_DN2032_c0_g1	K03355|APC8, CDC23|http://www.genome.jp/dbget-bin/www_bget?ko:K03355
TRINITY_DN3155_c0_g1	None
TRINITY_DN1980_c1_g2	None
TRINITY_DN1980_c1_g1	K07297|ADIPOR|http://www.genome.jp/dbget-bin/www_bget?ko:K07297
TRINITY_DN3600_c0_g1	None
TRINITY_DN4084_c0_g1	K00999|CDIPT|http://www.genome.jp/dbget-bin/www_bget?ko:K00999
TRINITY_DN744_c0_g2	None
TRINITY_DN744_c0_g1	None
TRINITY_DN711_c0_g1	None
TRINITY_DN1254_c2_g1	K00860|cysC|http://www.genome.jp/dbget-bin/www_bget?ko:K00860
TRINITY_DN2134_c0_g1	None
TRINITY_DN8328_c0_g1	None
TRINITY_DN5682_c0_g1	None
TRINITY_DN6715_c0_g1	None
TRINITY_DN4375_c0_g1	None
TRINITY_DN6361_c0_g1	K17804|TIM44|http://www.genome.jp/dbget-bin/www_bget?ko:K17804
TRINITY_DN6469_c0_g1	K12812|UAP56, BAT1, SUB2|http://www.genome.jp/dbget-bin/www_bget?ko:K12812
TRINITY_DN242_c2_g2	None
TRINITY_DN242_c2_g1	None
TRINITY_DN3618_c0_g1	K01920|gshB, GSS|http://www.genome.jp/dbget-bin/www_bget?ko:K01920
TRINITY_DN3897_c1_g1	None
TRINITY_DN387_c0_g1	None
TRINITY_DN3129_c0_g1	None
TRINITY_DN886_c0_g1	K01230|MAN1|http://www.genome.jp/dbget-bin/www_bget?ko:K01230
TRINITY_DN8234_c0_g1	None
TRINITY_DN10598_c0_g1	None
TRINITY_DN5402_c0_g1	None
TRINITY_DN18165_c0_g1	None
TRINITY_DN481_c0_g1	None
TRINITY_DN1728_c0_g1	None
TRINITY_DN1728_c0_g2	None
TRINITY_DN2118_c0_g1	K15361|WDR48, UAF1|http://www.genome.jp/dbget-bin/www_bget?ko:K15361
TRINITY_DN2303_c0_g1	None
TRINITY_DN5457_c0_g1	K01230|MAN1|http://www.genome.jp/dbget-bin/www_bget?ko:K01230
TRINITY_DN3096_c0_g1	None
TRINITY_DN3378_c0_g1	K15706|RNF167|http://www.genome.jp/dbget-bin/www_bget?ko:K15706
TRINITY_DN3032_c1_g1	K01166|E3.1.27.1|http://www.genome.jp/dbget-bin/www_bget?ko:K01166
TRINITY_DN57_c0_g1	K01918|panC|http://www.genome.jp/dbget-bin/www_bget?ko:K01918
TRINITY_DN4123_c1_g1	None
TRINITY_DN378_c0_g1	None
TRINITY_DN3661_c0_g1	None
TRINITY_DN5565_c0_g1	None
TRINITY_DN4631_c0_g1	None
TRINITY_DN10797_c0_g2	None
TRINITY_DN9804_c0_g1	K12160|SUMO, SMT3|http://www.genome.jp/dbget-bin/www_bget?ko:K12160
TRINITY_DN9804_c0_g2	K12160|SUMO, SMT3|http://www.genome.jp/dbget-bin/www_bget?ko:K12160
TRINITY_DN14970_c0_g1	K00688|E2.4.1.1, glgP, PYG|http://www.genome.jp/dbget-bin/www_bget?ko:K00688
TRINITY_DN2423_c0_g1	K11121|SIR2|http://www.genome.jp/dbget-bin/www_bget?ko:K11121
TRINITY_DN1020_c0_g1	None
TRINITY_DN84_c0_g1	None
TRINITY_DN3547_c1_g2	None
TRINITY_DN3547_c1_g1	None
TRINITY_DN885_c0_g1	K19842|ROM1_2|http://www.genome.jp/dbget-bin/www_bget?ko:K19842
TRINITY_DN885_c0_g2	None
TRINITY_DN773_c0_g1	None
TRINITY_DN1063_c0_g1	None
TRINITY_DN4206_c0_g1	K14556|DIP2, UTP12, WDR3|http://www.genome.jp/dbget-bin/www_bget?ko:K14556
TRINITY_DN2262_c0_g1	None
TRINITY_DN1230_c0_g1	None
TRINITY_DN4498_c0_g1	None
TRINITY_DN5038_c1_g1	None
TRINITY_DN4548_c0_g2	K14319|RANGAP1|http://www.genome.jp/dbget-bin/www_bget?ko:K14319
TRINITY_DN4548_c0_g1	None
TRINITY_DN3671_c0_g1	K01679|E4.2.1.2B, fumC|http://www.genome.jp/dbget-bin/www_bget?ko:K01679
TRINITY_DN1504_c0_g1	None
TRINITY_DN4373_c0_g1	K00729|ALG5|http://www.genome.jp/dbget-bin/www_bget?ko:K00729
TRINITY_DN3139_c0_g1	K03037|PSMD6, RPN7|http://www.genome.jp/dbget-bin/www_bget?ko:K03037
TRINITY_DN1511_c0_g1	None
TRINITY_DN1982_c0_g1	None
TRINITY_DN1355_c0_g1	None
TRINITY_DN2398_c0_g1	K02941|RP-LP0, RPLP0|http://www.genome.jp/dbget-bin/www_bget?ko:K02941
TRINITY_DN6811_c0_g1	None
TRINITY_DN390_c0_g1	K14050|RABGGTA|http://www.genome.jp/dbget-bin/www_bget?ko:K14050
TRINITY_DN2507_c0_g1	None
TRINITY_DN699_c0_g1	None
TRINITY_DN1390_c0_g1	K08294|MKK1_2|http://www.genome.jp/dbget-bin/www_bget?ko:K08294
TRINITY_DN525_c1_g1	None
TRINITY_DN415_c1_g1	None
TRINITY_DN1100_c0_g1	None
TRINITY_DN5814_c0_g1	K03063|PSMC4, RPT3|http://www.genome.jp/dbget-bin/www_bget?ko:K03063
TRINITY_DN2128_c0_g1	K01638|aceB, glcB|http://www.genome.jp/dbget-bin/www_bget?ko:K01638
TRINITY_DN2000_c0_g1	None
TRINITY_DN4567_c0_g1	None
TRINITY_DN4454_c0_g1	None
TRINITY_DN430_c1_g2	None
TRINITY_DN346_c1_g1	None
TRINITY_DN6259_c0_g1	None
TRINITY_DN3980_c0_g1	K08900|BCS1|http://www.genome.jp/dbget-bin/www_bget?ko:K08900
TRINITY_DN376_c0_g1	None
TRINITY_DN5528_c0_g1	None
TRINITY_DN1462_c0_g1	K04709|LAG1|http://www.genome.jp/dbget-bin/www_bget?ko:K04709
TRINITY_DN3802_c0_g1	None
TRINITY_DN9021_c0_g1	None
TRINITY_DN2999_c0_g1	None
TRINITY_DN10331_c0_g1	K02966|RP-S19e, RPS19|http://www.genome.jp/dbget-bin/www_bget?ko:K02966
TRINITY_DN3100_c0_g2	None
TRINITY_DN2445_c0_g1	None
TRINITY_DN91_c3_g1	None
TRINITY_DN1289_c0_g1	None
TRINITY_DN2241_c1_g1	None
TRINITY_DN3992_c0_g1	None
TRINITY_DN2237_c0_g1	K17605|PPP2R4, PTPA|http://www.genome.jp/dbget-bin/www_bget?ko:K17605
TRINITY_DN2911_c0_g1	K06669|SMC3, CSPG6|http://www.genome.jp/dbget-bin/www_bget?ko:K06669
TRINITY_DN18416_c0_g1	K02126|ATPeF0A, MTATP6, ATP6|http://www.genome.jp/dbget-bin/www_bget?ko:K02126
TRINITY_DN10787_c0_g1	K02934|RP-L6e, RPL6|http://www.genome.jp/dbget-bin/www_bget?ko:K02934
TRINITY_DN17797_c0_g1	None
TRINITY_DN1192_c0_g1	None
TRINITY_DN854_c0_g1	None
TRINITY_DN11628_c0_g1	K03016|RPB8, POLR2H|http://www.genome.jp/dbget-bin/www_bget?ko:K03016
TRINITY_DN1876_c0_g1	None
TRINITY_DN5735_c0_g2	K05863|SLC25A4S, ANT|http://www.genome.jp/dbget-bin/www_bget?ko:K05863
TRINITY_DN5735_c0_g1	None
TRINITY_DN1339_c0_g1	K18423|CSE1, CAS, XPO2|http://www.genome.jp/dbget-bin/www_bget?ko:K18423
TRINITY_DN838_c0_g1	None
TRINITY_DN6884_c0_g3	K02981|RP-S2e, RPS2|http://www.genome.jp/dbget-bin/www_bget?ko:K02981
TRINITY_DN4029_c0_g1	None
TRINITY_DN550_c1_g1	None
TRINITY_DN1866_c0_g1	K00698|CHS1|http://www.genome.jp/dbget-bin/www_bget?ko:K00698
TRINITY_DN3461_c0_g1	None
TRINITY_DN1215_c0_g1	K14303|NUP160, NUP120|http://www.genome.jp/dbget-bin/www_bget?ko:K14303
TRINITY_DN4956_c0_g1	K20294|COG7|http://www.genome.jp/dbget-bin/www_bget?ko:K20294
TRINITY_DN5808_c0_g1	None
TRINITY_DN1576_c1_g1	K13519|LPT1, ALE1|http://www.genome.jp/dbget-bin/www_bget?ko:K13519
TRINITY_DN4557_c0_g1	None
TRINITY_DN18204_c0_g1	None
TRINITY_DN1628_c0_g1	None
TRINITY_DN7403_c0_g1	None
TRINITY_DN4308_c0_g1	None
TRINITY_DN3522_c1_g1	None
TRINITY_DN3642_c0_g2	None
TRINITY_DN3642_c0_g1	None
TRINITY_DN7737_c0_g2	K03234|EEF2|http://www.genome.jp/dbget-bin/www_bget?ko:K03234
TRINITY_DN2523_c1_g1	K05767|IQGAP2_3|http://www.genome.jp/dbget-bin/www_bget?ko:K05767
TRINITY_DN7737_c0_g1	K03234|EEF2|http://www.genome.jp/dbget-bin/www_bget?ko:K03234
TRINITY_DN1751_c1_g1	None
TRINITY_DN2396_c0_g1	K12627|LSM8|http://www.genome.jp/dbget-bin/www_bget?ko:K12627
TRINITY_DN2078_c0_g1	None
TRINITY_DN3005_c3_g1	K14676|NTE, NRE|http://www.genome.jp/dbget-bin/www_bget?ko:K14676
TRINITY_DN2952_c0_g1	None
TRINITY_DN4840_c0_g2	None
TRINITY_DN1774_c1_g1	K14026|SEL1, SEL1L|http://www.genome.jp/dbget-bin/www_bget?ko:K14026
TRINITY_DN3232_c0_g1	K08852|ERN1|http://www.genome.jp/dbget-bin/www_bget?ko:K08852
TRINITY_DN9_c0_g2	K03626|EGD2, NACA|http://www.genome.jp/dbget-bin/www_bget?ko:K03626
TRINITY_DN9_c0_g1	K15168|MED25|http://www.genome.jp/dbget-bin/www_bget?ko:K15168
TRINITY_DN7941_c0_g1	None
TRINITY_DN3190_c1_g1	None
TRINITY_DN11352_c0_g1	K10704|UBE2V|http://www.genome.jp/dbget-bin/www_bget?ko:K10704
TRINITY_DN5338_c0_g1	None
TRINITY_DN1065_c0_g1	None
TRINITY_DN673_c0_g1	None
TRINITY_DN4765_c0_g2	None
TRINITY_DN1704_c0_g1	None
TRINITY_DN202_c3_g1	None
TRINITY_DN9518_c0_g1	K00856|E2.7.1.20, ADK|http://www.genome.jp/dbget-bin/www_bget?ko:K00856
TRINITY_DN1303_c0_g1	None
TRINITY_DN4703_c0_g1	None
TRINITY_DN2767_c1_g1	K13338|PEX1|http://www.genome.jp/dbget-bin/www_bget?ko:K13338
TRINITY_DN3168_c0_g1	None
TRINITY_DN2011_c0_g1	None
TRINITY_DN153_c2_g2	None
TRINITY_DN7265_c0_g1	None
TRINITY_DN9353_c0_g2	K17069|MET17|http://www.genome.jp/dbget-bin/www_bget?ko:K17069
TRINITY_DN9353_c0_g1	None
TRINITY_DN2476_c1_g1	K02732|PSMB1|http://www.genome.jp/dbget-bin/www_bget?ko:K02732
TRINITY_DN631_c2_g1	None
TRINITY_DN1795_c0_g1	None
TRINITY_DN397_c0_g1	None
TRINITY_DN10596_c0_g1	None
TRINITY_DN2513_c0_g1	None
TRINITY_DN5430_c0_g1	None
TRINITY_DN4884_c0_g1	K01230|MAN1|http://www.genome.jp/dbget-bin/www_bget?ko:K01230
TRINITY_DN5371_c0_g1	None
TRINITY_DN3318_c0_g1	K17605|PPP2R4, PTPA|http://www.genome.jp/dbget-bin/www_bget?ko:K17605
TRINITY_DN58_c4_g1	None
TRINITY_DN17784_c0_g1	K03521|fixA, etfB|http://www.genome.jp/dbget-bin/www_bget?ko:K03521
TRINITY_DN1385_c0_g1	K10352|MYH|http://www.genome.jp/dbget-bin/www_bget?ko:K10352
TRINITY_DN5187_c0_g1	None
TRINITY_DN3560_c0_g1	None
TRINITY_DN2959_c2_g1	K12876|RBM8A, Y14|http://www.genome.jp/dbget-bin/www_bget?ko:K12876
TRINITY_DN2177_c0_g1	K17257|ITFG1|http://www.genome.jp/dbget-bin/www_bget?ko:K17257
TRINITY_DN1267_c0_g1	None
TRINITY_DN2408_c0_g1	None
TRINITY_DN17993_c0_g1	None
TRINITY_DN2220_c1_g1	None
TRINITY_DN1986_c0_g1	None
TRINITY_DN5331_c0_g1	None
TRINITY_DN777_c0_g1	None
TRINITY_DN1988_c0_g1	K17786|MOS2|http://www.genome.jp/dbget-bin/www_bget?ko:K17786
TRINITY_DN3015_c0_g1	None
TRINITY_DN803_c0_g1	None
TRINITY_DN1832_c1_g1	None
TRINITY_DN1935_c0_g1	K06110|EXOC3, SEC6|http://www.genome.jp/dbget-bin/www_bget?ko:K06110
TRINITY_DN6668_c0_g1	None
TRINITY_DN1444_c0_g1	K02726|PSMA2|http://www.genome.jp/dbget-bin/www_bget?ko:K02726
TRINITY_DN719_c0_g1	K19791|FET3_5|http://www.genome.jp/dbget-bin/www_bget?ko:K19791
TRINITY_DN719_c0_g2	K01613|psd, PISD|http://www.genome.jp/dbget-bin/www_bget?ko:K01613
TRINITY_DN1296_c0_g1	None
TRINITY_DN10820_c0_g1	K19806|PTP2_3|http://www.genome.jp/dbget-bin/www_bget?ko:K19806
TRINITY_DN2443_c0_g1	None
TRINITY_DN4513_c0_g1	None
TRINITY_DN7852_c0_g2	K02865|RP-L10Ae, RPL10A|http://www.genome.jp/dbget-bin/www_bget?ko:K02865
TRINITY_DN7852_c0_g1	K02865|RP-L10Ae, RPL10A|http://www.genome.jp/dbget-bin/www_bget?ko:K02865
TRINITY_DN5970_c1_g1	None
TRINITY_DN4163_c0_g1	K03363|CDC20|http://www.genome.jp/dbget-bin/www_bget?ko:K03363
TRINITY_DN10219_c0_g2	K01312|PRSS1_2_3|http://www.genome.jp/dbget-bin/www_bget?ko:K01312
TRINITY_DN10219_c0_g1	K01312|PRSS1_2_3|http://www.genome.jp/dbget-bin/www_bget?ko:K01312
TRINITY_DN1454_c0_g1	None
TRINITY_DN9279_c0_g1	K01641|E2.3.3.10|http://www.genome.jp/dbget-bin/www_bget?ko:K01641
TRINITY_DN1949_c0_g1	None
TRINITY_DN2098_c0_g1	None
TRINITY_DN17766_c0_g1	None
TRINITY_DN5708_c0_g2	K01637|E4.1.3.1, aceA|http://www.genome.jp/dbget-bin/www_bget?ko:K01637
TRINITY_DN18672_c0_g1	K04627|STE3|http://www.genome.jp/dbget-bin/www_bget?ko:K04627
TRINITY_DN5708_c0_g1	None
TRINITY_DN17648_c0_g1	None
TRINITY_DN4773_c0_g1	None
TRINITY_DN2285_c2_g1	K01876|DARS, aspS|http://www.genome.jp/dbget-bin/www_bget?ko:K01876
TRINITY_DN2285_c2_g2	K14455|GOT2|http://www.genome.jp/dbget-bin/www_bget?ko:K14455
TRINITY_DN1687_c0_g1	None
TRINITY_DN4413_c0_g1	None
TRINITY_DN542_c2_g1	None
TRINITY_DN11603_c0_g1	K18327|REXO4, REX4|http://www.genome.jp/dbget-bin/www_bget?ko:K18327
TRINITY_DN12752_c0_g1	K03941|NDUFS8|http://www.genome.jp/dbget-bin/www_bget?ko:K03941
TRINITY_DN1353_c0_g1	None
TRINITY_DN6258_c0_g1	K05692|ACTB_G1|http://www.genome.jp/dbget-bin/www_bget?ko:K05692
TRINITY_DN6258_c0_g2	K05692|ACTB_G1|http://www.genome.jp/dbget-bin/www_bget?ko:K05692
TRINITY_DN11821_c0_g1	K02891|RP-L22e, RPL22|http://www.genome.jp/dbget-bin/www_bget?ko:K02891
TRINITY_DN18202_c0_g1	K02920|RP-L36e, RPL36|http://www.genome.jp/dbget-bin/www_bget?ko:K02920
TRINITY_DN3855_c0_g1	K11229|BCK1|http://www.genome.jp/dbget-bin/www_bget?ko:K11229
TRINITY_DN662_c1_g1	None
TRINITY_DN709_c0_g1	None
TRINITY_DN1300_c0_g1	K15134|SRB4, MED17|http://www.genome.jp/dbget-bin/www_bget?ko:K15134
TRINITY_DN3166_c0_g1	None
TRINITY_DN5897_c0_g1	None
TRINITY_DN5224_c0_g1	None
TRINITY_DN4082_c0_g1	K11324|DMAP1, SWC4, EAF2|http://www.genome.jp/dbget-bin/www_bget?ko:K11324
TRINITY_DN17466_c0_g1	K13280|SEC11, sipW|http://www.genome.jp/dbget-bin/www_bget?ko:K13280
TRINITY_DN18491_c0_g1	None
TRINITY_DN3677_c0_g1	None
TRINITY_DN8851_c0_g1	None
TRINITY_DN10540_c0_g1	K14960|CXXC1, SPP1, CPS40|http://www.genome.jp/dbget-bin/www_bget?ko:K14960
TRINITY_DN5375_c0_g1	K01607|pcaC|http://www.genome.jp/dbget-bin/www_bget?ko:K01607
TRINITY_DN5758_c0_g1	None
TRINITY_DN10125_c0_g1	K01681|ACO, acnA|http://www.genome.jp/dbget-bin/www_bget?ko:K01681
TRINITY_DN17839_c0_g1	K02941|RP-LP0, RPLP0|http://www.genome.jp/dbget-bin/www_bget?ko:K02941
TRINITY_DN695_c0_g1	None
TRINITY_DN3714_c0_g1	K00981|E2.7.7.41, CDS1, CDS2, cdsA|http://www.genome.jp/dbget-bin/www_bget?ko:K00981
TRINITY_DN603_c0_g1	K00167|BCKDHB, bkdA2|http://www.genome.jp/dbget-bin/www_bget?ko:K00167
TRINITY_DN2721_c0_g1	K08739|MLH3|http://www.genome.jp/dbget-bin/www_bget?ko:K08739
TRINITY_DN2691_c1_g1	K14567|UTP14|http://www.genome.jp/dbget-bin/www_bget?ko:K14567
TRINITY_DN15355_c0_g1	K13126|PABPC|http://www.genome.jp/dbget-bin/www_bget?ko:K13126
TRINITY_DN17364_c0_g1	None
TRINITY_DN5033_c0_g2	K10591|NEDD4, RSP5|http://www.genome.jp/dbget-bin/www_bget?ko:K10591
TRINITY_DN5033_c0_g1	None
TRINITY_DN2042_c0_g1	None
TRINITY_DN2801_c0_g1	None
TRINITY_DN2633_c1_g1	None
TRINITY_DN7266_c0_g1	None
TRINITY_DN7266_c0_g2	None
TRINITY_DN2602_c0_g1	None
TRINITY_DN3269_c0_g1	None
TRINITY_DN4111_c0_g1	K03099|SOS|http://www.genome.jp/dbget-bin/www_bget?ko:K03099
TRINITY_DN2325_c0_g1	K09490|HSPA5, BIP|http://www.genome.jp/dbget-bin/www_bget?ko:K09490
TRINITY_DN1241_c0_g1	None
TRINITY_DN729_c0_g1	None
TRINITY_DN5852_c0_g1	K08342|ATG4|http://www.genome.jp/dbget-bin/www_bget?ko:K08342
TRINITY_DN4852_c0_g1	K01649|leuA|http://www.genome.jp/dbget-bin/www_bget?ko:K01649
TRINITY_DN1191_c1_g1	None
TRINITY_DN136_c0_g1	K14411|MSI|http://www.genome.jp/dbget-bin/www_bget?ko:K14411
TRINITY_DN1191_c1_g2	None
TRINITY_DN11_c1_g1	K13127|RNF113A, CWC24|http://www.genome.jp/dbget-bin/www_bget?ko:K13127
TRINITY_DN13_c0_g1	None
TRINITY_DN11_c1_g2	None
TRINITY_DN194_c2_g1	None
TRINITY_DN3656_c0_g1	None
TRINITY_DN194_c2_g3	None
TRINITY_DN12235_c0_g1	None
TRINITY_DN3058_c0_g1	None
TRINITY_DN4481_c0_g1	None
TRINITY_DN702_c1_g1	None
TRINITY_DN12987_c0_g1	K16075|MRS2, MFM1|http://www.genome.jp/dbget-bin/www_bget?ko:K16075
TRINITY_DN3563_c0_g1	K15331|TRMT2B, TRM2|http://www.genome.jp/dbget-bin/www_bget?ko:K15331
TRINITY_DN499_c0_g1	None
TRINITY_DN18781_c0_g1	K02921|RP-L37Ae, RPL37A|http://www.genome.jp/dbget-bin/www_bget?ko:K02921
TRINITY_DN3114_c1_g1	K00942|E2.7.4.8, gmk|http://www.genome.jp/dbget-bin/www_bget?ko:K00942
TRINITY_DN2311_c1_g1	K06269|PPP1C|http://www.genome.jp/dbget-bin/www_bget?ko:K06269
TRINITY_DN44_c2_g2	None
TRINITY_DN3218_c0_g1	K14805|DDX24, MAK5|http://www.genome.jp/dbget-bin/www_bget?ko:K14805
TRINITY_DN6074_c0_g1	None
TRINITY_DN1464_c0_g1	None
TRINITY_DN6237_c0_g1	None
TRINITY_DN3013_c0_g1	None
TRINITY_DN5710_c1_g1	None
TRINITY_DN2315_c0_g1	K15114|ORT1|http://www.genome.jp/dbget-bin/www_bget?ko:K15114
TRINITY_DN18649_c0_g1	K01673|cynT, can|http://www.genome.jp/dbget-bin/www_bget?ko:K01673
TRINITY_DN796_c1_g1	None
TRINITY_DN727_c0_g1	K00507|SCD, desC|http://www.genome.jp/dbget-bin/www_bget?ko:K00507
TRINITY_DN5013_c0_g1	None
TRINITY_DN18820_c0_g1	K12194|CHMP4, SNF7, VPS32|http://www.genome.jp/dbget-bin/www_bget?ko:K12194
TRINITY_DN302_c1_g1	None
TRINITY_DN4954_c0_g1	None
TRINITY_DN1548_c1_g1	None
TRINITY_DN4334_c0_g1	K01681|ACO, acnA|http://www.genome.jp/dbget-bin/www_bget?ko:K01681
TRINITY_DN1993_c0_g1	None
TRINITY_DN11646_c0_g1	None
TRINITY_DN4473_c0_g1	K01251|E3.3.1.1, ahcY|http://www.genome.jp/dbget-bin/www_bget?ko:K01251
TRINITY_DN11665_c0_g1	None
TRINITY_DN17635_c0_g1	None
TRINITY_DN6503_c0_g1	None
TRINITY_DN3376_c0_g1	None
TRINITY_DN2050_c1_g1	None
TRINITY_DN4927_c0_g1	None
TRINITY_DN3419_c0_g1	None
TRINITY_DN368_c0_g1	None
TRINITY_DN9727_c0_g1	K17301|COPB1, SEC26|http://www.genome.jp/dbget-bin/www_bget?ko:K17301
TRINITY_DN10955_c0_g1	K02133|ATPeF1B, ATP5B, ATP2|http://www.genome.jp/dbget-bin/www_bget?ko:K02133
TRINITY_DN873_c0_g1	None
TRINITY_DN14348_c0_g1	K08770|UBC|http://www.genome.jp/dbget-bin/www_bget?ko:K08770
TRINITY_DN990_c0_g1	None
TRINITY_DN4067_c0_g1	None
TRINITY_DN1534_c0_g1	None
TRINITY_DN1245_c0_g1	None
TRINITY_DN3794_c0_g1	None
TRINITY_DN2284_c1_g1	None
TRINITY_DN708_c1_g1	None
TRINITY_DN18027_c0_g1	K09494|CCT2|http://www.genome.jp/dbget-bin/www_bget?ko:K09494
TRINITY_DN759_c0_g1	None
TRINITY_DN1927_c1_g1	None
TRINITY_DN4433_c1_g1	None
TRINITY_DN208_c0_g1	K15448|TRM112, TRMT112|http://www.genome.jp/dbget-bin/www_bget?ko:K15448
TRINITY_DN1778_c0_g1	None
TRINITY_DN964_c0_g1	None
TRINITY_DN3551_c0_g1	K14002|SCJ1|http://www.genome.jp/dbget-bin/www_bget?ko:K14002
TRINITY_DN4659_c0_g1	None
TRINITY_DN3883_c0_g1	None
TRINITY_DN10668_c0_g1	None
TRINITY_DN1735_c0_g1	None
TRINITY_DN1908_c0_g1	None
TRINITY_DN1573_c0_g1	None
TRINITY_DN1323_c0_g1	K14806|DDX31, DBP7|http://www.genome.jp/dbget-bin/www_bget?ko:K14806
TRINITY_DN454_c0_g2	None
TRINITY_DN902_c0_g1	K19944|TBC1D10|http://www.genome.jp/dbget-bin/www_bget?ko:K19944
TRINITY_DN16923_c0_g1	K02976|RP-S26e, RPS26|http://www.genome.jp/dbget-bin/www_bget?ko:K02976
TRINITY_DN3781_c0_g1	None
TRINITY_DN4279_c0_g1	None
TRINITY_DN2963_c1_g1	None
TRINITY_DN18657_c0_g1	None
TRINITY_DN3408_c0_g1	K01187|malZ|http://www.genome.jp/dbget-bin/www_bget?ko:K01187
TRINITY_DN12102_c0_g1	K13116|DDX41, ABS|http://www.genome.jp/dbget-bin/www_bget?ko:K13116
TRINITY_DN2886_c0_g1	K17678|MRH4|http://www.genome.jp/dbget-bin/www_bget?ko:K17678
TRINITY_DN1730_c1_g1	K00863|DAK, TKFC|http://www.genome.jp/dbget-bin/www_bget?ko:K00863
TRINITY_DN824_c0_g1	K00830|AGXT|http://www.genome.jp/dbget-bin/www_bget?ko:K00830
TRINITY_DN5733_c0_g1	None
TRINITY_DN4431_c0_g1	None
TRINITY_DN8111_c0_g1	None
TRINITY_DN4848_c1_g1	K20205|mpn|http://www.genome.jp/dbget-bin/www_bget?ko:K20205
TRINITY_DN5825_c0_g1	None
TRINITY_DN18616_c0_g1	K06883|K06883|http://www.genome.jp/dbget-bin/www_bget?ko:K06883
TRINITY_DN2931_c0_g1	K07252|E3.6.1.43|http://www.genome.jp/dbget-bin/www_bget?ko:K07252
TRINITY_DN15521_c0_g1	K04567|KARS, lysS|http://www.genome.jp/dbget-bin/www_bget?ko:K04567
TRINITY_DN18156_c0_g1	None
TRINITY_DN3249_c0_g1	None
TRINITY_DN6218_c0_g1	K02885|RP-L19e, RPL19|http://www.genome.jp/dbget-bin/www_bget?ko:K02885
TRINITY_DN354_c2_g1	K05012|CLCN3_4_5|http://www.genome.jp/dbget-bin/www_bget?ko:K05012
TRINITY_DN2869_c2_g1	K05757|ARPC1A_B|http://www.genome.jp/dbget-bin/www_bget?ko:K05757
TRINITY_DN15286_c0_g1	None
TRINITY_DN6916_c0_g1	K09553|STIP1|http://www.genome.jp/dbget-bin/www_bget?ko:K09553
TRINITY_DN6916_c0_g2	K09553|STIP1|http://www.genome.jp/dbget-bin/www_bget?ko:K09553
TRINITY_DN553_c2_g1	None
TRINITY_DN1955_c1_g1	K01230|MAN1|http://www.genome.jp/dbget-bin/www_bget?ko:K01230
TRINITY_DN4459_c0_g1	None
TRINITY_DN1499_c0_g1	None
TRINITY_DN4537_c1_g1	K03426|E3.6.1.22, NUDT12, nudC|http://www.genome.jp/dbget-bin/www_bget?ko:K03426
TRINITY_DN3858_c0_g2	K16302|CNNM|http://www.genome.jp/dbget-bin/www_bget?ko:K16302
TRINITY_DN18828_c0_g1	K20526|TAGLN|http://www.genome.jp/dbget-bin/www_bget?ko:K20526
TRINITY_DN9553_c0_g2	None
TRINITY_DN1907_c1_g1	None
TRINITY_DN2709_c0_g1	None
TRINITY_DN1651_c0_g1	K20237|NUD1|http://www.genome.jp/dbget-bin/www_bget?ko:K20237
TRINITY_DN2181_c0_g1	None
TRINITY_DN3851_c0_g1	None
TRINITY_DN8878_c0_g1	K00432|gpx|http://www.genome.jp/dbget-bin/www_bget?ko:K00432
TRINITY_DN2305_c1_g1	None
TRINITY_DN3048_c0_g1	None
TRINITY_DN1033_c0_g1	None
TRINITY_DN2943_c1_g1	None
TRINITY_DN2489_c0_g1	K13117|DHX35|http://www.genome.jp/dbget-bin/www_bget?ko:K13117
TRINITY_DN15180_c0_g1	None
TRINITY_DN3658_c0_g1	None
TRINITY_DN898_c1_g1	K01228|GCS1|http://www.genome.jp/dbget-bin/www_bget?ko:K01228
TRINITY_DN3208_c0_g1	K09705|K09705|http://www.genome.jp/dbget-bin/www_bget?ko:K09705
TRINITY_DN3144_c0_g1	K13104|ZNF830, CCDC16|http://www.genome.jp/dbget-bin/www_bget?ko:K13104
TRINITY_DN5549_c0_g1	None
TRINITY_DN5054_c0_g1	None
TRINITY_DN16779_c0_g1	K09880|mtnC, ENOPH1|http://www.genome.jp/dbget-bin/www_bget?ko:K09880
TRINITY_DN31_c1_g3	None
TRINITY_DN31_c1_g1	K11415|SIRT5, SIR2L5|http://www.genome.jp/dbget-bin/www_bget?ko:K11415
TRINITY_DN897_c0_g1	K17095|ANXA7_11|http://www.genome.jp/dbget-bin/www_bget?ko:K17095
TRINITY_DN17918_c0_g1	K02975|RP-S25e, RPS25|http://www.genome.jp/dbget-bin/www_bget?ko:K02975
TRINITY_DN4418_c0_g1	None
TRINITY_DN7191_c0_g1	None
TRINITY_DN4418_c0_g2	K03844|ALG11|http://www.genome.jp/dbget-bin/www_bget?ko:K03844
TRINITY_DN1906_c0_g1	None
TRINITY_DN76_c0_g1	K19838|SST2|http://www.genome.jp/dbget-bin/www_bget?ko:K19838
TRINITY_DN1290_c0_g1	None
TRINITY_DN1636_c0_g1	None
TRINITY_DN448_c0_g1	None
TRINITY_DN5860_c0_g1	None
TRINITY_DN2305_c2_g1	K02183|CALM|http://www.genome.jp/dbget-bin/www_bget?ko:K02183
TRINITY_DN303_c1_g1	None
TRINITY_DN2957_c0_g1	K10884|XRCC6, KU70, G22P1|http://www.genome.jp/dbget-bin/www_bget?ko:K10884
TRINITY_DN13861_c0_g1	None
TRINITY_DN532_c1_g1	K19951|TBC1D9, GYP2, MDR1|http://www.genome.jp/dbget-bin/www_bget?ko:K19951
TRINITY_DN169_c3_g1	None
TRINITY_DN7639_c0_g1	K14557|UTP6|http://www.genome.jp/dbget-bin/www_bget?ko:K14557
TRINITY_DN647_c0_g1	None
TRINITY_DN1784_c0_g1	None
TRINITY_DN9489_c0_g1	K10578|UBE2J1, NCUBE1, UBC6|http://www.genome.jp/dbget-bin/www_bget?ko:K10578
TRINITY_DN3089_c0_g1	K01279|TPP1, CLN2|http://www.genome.jp/dbget-bin/www_bget?ko:K01279
TRINITY_DN280_c1_g1	K12765|IME2|http://www.genome.jp/dbget-bin/www_bget?ko:K12765
TRINITY_DN1947_c0_g1	None
TRINITY_DN682_c0_g1	None
TRINITY_DN986_c0_g1	None
TRINITY_DN122_c3_g1	None
TRINITY_DN10173_c0_g1	K07936|RAN|http://www.genome.jp/dbget-bin/www_bget?ko:K07936
TRINITY_DN2063_c0_g1	K17797|COX18|http://www.genome.jp/dbget-bin/www_bget?ko:K17797
TRINITY_DN2574_c0_g2	None
TRINITY_DN2045_c0_g1	None
TRINITY_DN6723_c0_g1	None
TRINITY_DN1827_c0_g1	K01301|NAALAD|http://www.genome.jp/dbget-bin/www_bget?ko:K01301
TRINITY_DN7697_c0_g1	K00698|CHS1|http://www.genome.jp/dbget-bin/www_bget?ko:K00698
TRINITY_DN3380_c0_g2	K13342|PEX5, PXR1|http://www.genome.jp/dbget-bin/www_bget?ko:K13342
TRINITY_DN17840_c0_g1	K11253|H3|http://www.genome.jp/dbget-bin/www_bget?ko:K11253
TRINITY_DN4491_c0_g1	None
TRINITY_DN18278_c0_g1	K00121|frmA, ADH5, adhC|http://www.genome.jp/dbget-bin/www_bget?ko:K00121
TRINITY_DN1128_c1_g2	None
TRINITY_DN5558_c0_g1	None
TRINITY_DN1496_c4_g1	None
TRINITY_DN227_c3_g1	K15304|RANBP3|http://www.genome.jp/dbget-bin/www_bget?ko:K15304
TRINITY_DN16033_c0_g1	K07119|K07119|http://www.genome.jp/dbget-bin/www_bget?ko:K07119
TRINITY_DN2224_c0_g1	None
TRINITY_DN7817_c0_g1	K03232|EEF1B|http://www.genome.jp/dbget-bin/www_bget?ko:K03232
TRINITY_DN1459_c0_g1	None
TRINITY_DN1807_c0_g1	None
TRINITY_DN14027_c0_g1	K02995|RP-S8e, RPS8|http://www.genome.jp/dbget-bin/www_bget?ko:K02995
TRINITY_DN4145_c0_g1	K15542|PFS2|http://www.genome.jp/dbget-bin/www_bget?ko:K15542
TRINITY_DN7356_c0_g1	K02927|RP-L40e, RPL40|http://www.genome.jp/dbget-bin/www_bget?ko:K02927
TRINITY_DN10709_c0_g1	K04079|htpG, HSP90A|http://www.genome.jp/dbget-bin/www_bget?ko:K04079
TRINITY_DN2045_c0_g2	None
TRINITY_DN3073_c0_g1	None
TRINITY_DN7486_c0_g1	None
TRINITY_DN8050_c0_g1	K19355|MAN|http://www.genome.jp/dbget-bin/www_bget?ko:K19355
TRINITY_DN17582_c0_g1	None
TRINITY_DN2708_c0_g1	None
TRINITY_DN3959_c0_g1	None
TRINITY_DN2609_c1_g2	None
TRINITY_DN4045_c0_g1	None
TRINITY_DN6954_c0_g1	None
TRINITY_DN923_c0_g1	K17989|SDS, SDH, CHA1|http://www.genome.jp/dbget-bin/www_bget?ko:K17989
TRINITY_DN4776_c1_g1	None
TRINITY_DN3597_c0_g2	K15462|KTI13, ATS1|http://www.genome.jp/dbget-bin/www_bget?ko:K15462
TRINITY_DN2152_c0_g1	None
TRINITY_DN2681_c1_g1	None
TRINITY_DN8540_c0_g1	None
TRINITY_DN108_c0_g1	None
TRINITY_DN1808_c2_g1	K03083|GSK3B|http://www.genome.jp/dbget-bin/www_bget?ko:K03083
TRINITY_DN6819_c0_g1	K00789|metK|http://www.genome.jp/dbget-bin/www_bget?ko:K00789
TRINITY_DN5135_c0_g1	K19842|ROM1_2|http://www.genome.jp/dbget-bin/www_bget?ko:K19842
TRINITY_DN1659_c0_g2	None
TRINITY_DN4259_c0_g1	K00624|E2.3.1.7|http://www.genome.jp/dbget-bin/www_bget?ko:K00624
TRINITY_DN6096_c0_g1	K01892|HARS, hisS|http://www.genome.jp/dbget-bin/www_bget?ko:K01892
TRINITY_DN119_c0_g1	None
TRINITY_DN427_c1_g1	K11271|DSCC1, DCC1|http://www.genome.jp/dbget-bin/www_bget?ko:K11271
TRINITY_DN2503_c1_g1	None
TRINITY_DN819_c1_g1	None
TRINITY_DN6403_c0_g1	None
TRINITY_DN620_c2_g2	None
TRINITY_DN620_c2_g1	None
TRINITY_DN6962_c0_g1	K00387|SUOX|http://www.genome.jp/dbget-bin/www_bget?ko:K00387
TRINITY_DN1636_c6_g1	None
TRINITY_DN2772_c0_g1	None
TRINITY_DN169_c4_g1	None
TRINITY_DN3067_c0_g1	None
TRINITY_DN45_c2_g1	None
TRINITY_DN18_c0_g3	None
TRINITY_DN1586_c1_g1	K11338|RUVBL2, RVB2, INO80J|http://www.genome.jp/dbget-bin/www_bget?ko:K11338
TRINITY_DN4297_c1_g1	None
TRINITY_DN3553_c0_g1	None
TRINITY_DN1696_c0_g1	K17066|MOX|http://www.genome.jp/dbget-bin/www_bget?ko:K17066
TRINITY_DN3131_c0_g2	None
TRINITY_DN3131_c0_g1	None
TRINITY_DN2981_c0_g1	None
TRINITY_DN2720_c0_g1	None
TRINITY_DN866_c0_g1	None
TRINITY_DN3120_c1_g1	None
TRINITY_DN2834_c0_g1	None
TRINITY_DN8303_c0_g1	K08286|E2.7.11.-|http://www.genome.jp/dbget-bin/www_bget?ko:K08286
TRINITY_DN6493_c0_g1	K08900|BCS1|http://www.genome.jp/dbget-bin/www_bget?ko:K08900
TRINITY_DN899_c1_g2	None
TRINITY_DN505_c0_g1	None
TRINITY_DN3630_c0_g1	None
TRINITY_DN1855_c0_g1	None
TRINITY_DN767_c0_g1	K09497|CCT5|http://www.genome.jp/dbget-bin/www_bget?ko:K09497
TRINITY_DN301_c0_g1	K03650|mnmE, trmE, MSS1|http://www.genome.jp/dbget-bin/www_bget?ko:K03650
TRINITY_DN9880_c0_g1	K08967|mtnD, mtnZ, ADI1|http://www.genome.jp/dbget-bin/www_bget?ko:K08967
TRINITY_DN177_c1_g1	K20520|DBNL, ABP1|http://www.genome.jp/dbget-bin/www_bget?ko:K20520
TRINITY_DN1050_c0_g1	K15105|SLC25A12_13, AGC|http://www.genome.jp/dbget-bin/www_bget?ko:K15105
TRINITY_DN4087_c0_g1	K03139|TFIIF2, GTF2F2, TFG2|http://www.genome.jp/dbget-bin/www_bget?ko:K03139
TRINITY_DN2605_c1_g1	K10744|RNASEH2B|http://www.genome.jp/dbget-bin/www_bget?ko:K10744
TRINITY_DN582_c0_g1	None
TRINITY_DN437_c0_g1	K11838|USP7, UBP15|http://www.genome.jp/dbget-bin/www_bget?ko:K11838
TRINITY_DN45_c1_g2	None
TRINITY_DN45_c1_g1	None
TRINITY_DN4098_c0_g1	None
TRINITY_DN7398_c0_g1	K08738|CYC|http://www.genome.jp/dbget-bin/www_bget?ko:K08738
TRINITY_DN1582_c0_g1	None
TRINITY_DN3456_c0_g1	None
TRINITY_DN1084_c0_g1	None
TRINITY_DN3457_c0_g1	K10751|CHAF1B|http://www.genome.jp/dbget-bin/www_bget?ko:K10751
TRINITY_DN4348_c0_g1	None
TRINITY_DN2808_c0_g1	K08764|SCP2, SCPX|http://www.genome.jp/dbget-bin/www_bget?ko:K08764
TRINITY_DN2808_c0_g2	K03005|RPA49, POLR1E|http://www.genome.jp/dbget-bin/www_bget?ko:K03005
TRINITY_DN2260_c1_g1	K05351|E1.1.1.9|http://www.genome.jp/dbget-bin/www_bget?ko:K05351
TRINITY_DN3744_c0_g1	None
TRINITY_DN1001_c0_g1	None
TRINITY_DN2700_c1_g1	None
TRINITY_DN2074_c0_g1	K00297|metF, MTHFR|http://www.genome.jp/dbget-bin/www_bget?ko:K00297
TRINITY_DN3360_c0_g1	None
TRINITY_DN7976_c0_g1	K01070|frmB, ESD, fghA|http://www.genome.jp/dbget-bin/www_bget?ko:K01070
TRINITY_DN13547_c0_g1	K00026|MDH2|http://www.genome.jp/dbget-bin/www_bget?ko:K00026
TRINITY_DN7629_c0_g1	None
TRINITY_DN3906_c0_g1	None
TRINITY_DN4626_c0_g2	K07441|ALG14|http://www.genome.jp/dbget-bin/www_bget?ko:K07441
TRINITY_DN242_c1_g1	None
TRINITY_DN3666_c0_g1	None
TRINITY_DN4921_c0_g1	None
TRINITY_DN6653_c0_g1	None
TRINITY_DN9827_c0_g1	K00101|E1.1.2.3, lldD|http://www.genome.jp/dbget-bin/www_bget?ko:K00101
TRINITY_DN9827_c0_g2	K11517|HAO|http://www.genome.jp/dbget-bin/www_bget?ko:K11517
TRINITY_DN5506_c0_g1	None
TRINITY_DN17650_c0_g1	K03257|EIF4A|http://www.genome.jp/dbget-bin/www_bget?ko:K03257
TRINITY_DN9332_c0_g1	K12581|CNOT7_8, CAF1, POP2|http://www.genome.jp/dbget-bin/www_bget?ko:K12581
TRINITY_DN2789_c0_g1	None
TRINITY_DN3274_c0_g1	None
TRINITY_DN2229_c1_g1	None
TRINITY_DN569_c2_g1	None
TRINITY_DN4777_c0_g1	None
TRINITY_DN1071_c3_g1	K12486|SMAP|http://www.genome.jp/dbget-bin/www_bget?ko:K12486
TRINITY_DN2344_c0_g1	None
TRINITY_DN1878_c0_g1	None
TRINITY_DN250_c0_g1	K13123|GPATCH1|http://www.genome.jp/dbget-bin/www_bget?ko:K13123
TRINITY_DN17547_c0_g1	K02929|RP-L44e, RPL44|http://www.genome.jp/dbget-bin/www_bget?ko:K02929
TRINITY_DN3687_c0_g1	K00784|rnz|http://www.genome.jp/dbget-bin/www_bget?ko:K00784
TRINITY_DN1424_c1_g1	None
TRINITY_DN3578_c0_g1	None
TRINITY_DN2406_c0_g1	None
TRINITY_DN4605_c1_g1	None
TRINITY_DN5832_c0_g1	None
TRINITY_DN11772_c0_g1	None
TRINITY_DN6681_c0_g2	K02942|RP-LP1, RPLP1|http://www.genome.jp/dbget-bin/www_bget?ko:K02942
TRINITY_DN6937_c0_g1	None
TRINITY_DN7820_c0_g1	None
TRINITY_DN8471_c0_g1	None
TRINITY_DN1985_c0_g1	None
TRINITY_DN1733_c0_g1	None
TRINITY_DN18533_c0_g1	K07374|TUBA|http://www.genome.jp/dbget-bin/www_bget?ko:K07374
TRINITY_DN715_c1_g1	None
TRINITY_DN3690_c0_g1	None
TRINITY_DN927_c0_g1	K14778|DDX49, DBP8|http://www.genome.jp/dbget-bin/www_bget?ko:K14778
TRINITY_DN2113_c0_g1	K09313|CUTL|http://www.genome.jp/dbget-bin/www_bget?ko:K09313
TRINITY_DN3502_c0_g1	K07047|K07047|http://www.genome.jp/dbget-bin/www_bget?ko:K07047
TRINITY_DN5791_c0_g1	None
TRINITY_DN158_c1_g1	None
TRINITY_DN10465_c0_g1	K01312|PRSS1_2_3|http://www.genome.jp/dbget-bin/www_bget?ko:K01312
TRINITY_DN5272_c0_g1	K05972|AXE1|http://www.genome.jp/dbget-bin/www_bget?ko:K05972
TRINITY_DN929_c0_g1	None
TRINITY_DN3979_c0_g1	None
TRINITY_DN460_c0_g1	None
TRINITY_DN2093_c1_g1	K05917|CYP51|http://www.genome.jp/dbget-bin/www_bget?ko:K05917
TRINITY_DN3595_c0_g1	K13201|TIA1, TIAL1|http://www.genome.jp/dbget-bin/www_bget?ko:K13201
TRINITY_DN1004_c4_g1	K02141|ATPeFH, ATP14|http://www.genome.jp/dbget-bin/www_bget?ko:K02141
TRINITY_DN6514_c0_g1	None
TRINITY_DN10306_c0_g2	None
TRINITY_DN10306_c0_g1	K06965|PELO, DOM34, pelA|http://www.genome.jp/dbget-bin/www_bget?ko:K06965
TRINITY_DN4051_c0_g1	None
TRINITY_DN4270_c0_g1	None
TRINITY_DN4005_c0_g1	None
TRINITY_DN2555_c1_g1	None
TRINITY_DN1372_c0_g1	K05290|PIGK|http://www.genome.jp/dbget-bin/www_bget?ko:K05290
TRINITY_DN5928_c0_g1	K02943|RP-LP2, RPLP2|http://www.genome.jp/dbget-bin/www_bget?ko:K02943
TRINITY_DN4218_c0_g1	None
TRINITY_DN13025_c0_g1	K01054|MGLL|http://www.genome.jp/dbget-bin/www_bget?ko:K01054
TRINITY_DN9888_c0_g1	None
TRINITY_DN15671_c0_g1	K10704|UBE2V|http://www.genome.jp/dbget-bin/www_bget?ko:K10704
TRINITY_DN3683_c0_g1	None
TRINITY_DN5142_c1_g1	None
TRINITY_DN8538_c0_g1	None
TRINITY_DN14218_c0_g1	None
TRINITY_DN3985_c1_g1	None
TRINITY_DN545_c0_g1	None
TRINITY_DN417_c0_g2	None
TRINITY_DN4762_c0_g1	K01875|SARS, serS|http://www.genome.jp/dbget-bin/www_bget?ko:K01875
TRINITY_DN1829_c0_g1	None
TRINITY_DN2349_c0_g1	None
TRINITY_DN4012_c0_g1	None
TRINITY_DN1082_c0_g1	None
TRINITY_DN3819_c1_g1	None
TRINITY_DN11192_c0_g1	K11593|ELF2C, AGO|http://www.genome.jp/dbget-bin/www_bget?ko:K11593
TRINITY_DN2915_c0_g1	None
TRINITY_DN1428_c1_g1	None
TRINITY_DN14835_c0_g1	K05285|PIGN|http://www.genome.jp/dbget-bin/www_bget?ko:K05285
TRINITY_DN421_c1_g1	None
TRINITY_DN117_c0_g1	None
TRINITY_DN5676_c0_g1	None
TRINITY_DN7603_c0_g1	None
TRINITY_DN1611_c0_g1	None
TRINITY_DN2757_c0_g1	None
TRINITY_DN3054_c0_g1	None
TRINITY_DN3524_c0_g1	K01466|allB|http://www.genome.jp/dbget-bin/www_bget?ko:K01466
TRINITY_DN4346_c0_g1	K01225|CBHA_B|http://www.genome.jp/dbget-bin/www_bget?ko:K01225
TRINITY_DN1145_c1_g1	None
TRINITY_DN7964_c0_g1	None
TRINITY_DN1576_c2_g1	K14861|URB1|http://www.genome.jp/dbget-bin/www_bget?ko:K14861
TRINITY_DN4950_c0_g1	None
TRINITY_DN758_c0_g1	K01069|E3.1.2.6, gloB|http://www.genome.jp/dbget-bin/www_bget?ko:K01069
TRINITY_DN4049_c0_g1	None
TRINITY_DN13273_c0_g2	K00574|cfa|http://www.genome.jp/dbget-bin/www_bget?ko:K00574
TRINITY_DN12176_c0_g1	None
TRINITY_DN18386_c0_g1	None
TRINITY_DN1893_c0_g2	K11252|H2B|http://www.genome.jp/dbget-bin/www_bget?ko:K11252
TRINITY_DN2091_c0_g1	None
TRINITY_DN4245_c0_g1	K08646|MEP|http://www.genome.jp/dbget-bin/www_bget?ko:K08646
TRINITY_DN7515_c0_g1	K03233|EEF1G|http://www.genome.jp/dbget-bin/www_bget?ko:K03233
TRINITY_DN8683_c0_g1	K00108|betA, CHDH|http://www.genome.jp/dbget-bin/www_bget?ko:K00108
TRINITY_DN3099_c0_g2	None
TRINITY_DN1036_c1_g1	None
TRINITY_DN11385_c0_g1	K01623|ALDO|http://www.genome.jp/dbget-bin/www_bget?ko:K01623
TRINITY_DN2813_c0_g1	None
TRINITY_DN258_c1_g1	K01885|EARS, gltX|http://www.genome.jp/dbget-bin/www_bget?ko:K01885
TRINITY_DN3597_c0_g1	K17408|DAP3, MRPS29|http://www.genome.jp/dbget-bin/www_bget?ko:K17408
TRINITY_DN663_c1_g1	None
TRINITY_DN525_c0_g1	None
TRINITY_DN939_c0_g1	None
TRINITY_DN11350_c0_g1	K02998|RP-SAe, RPSA|http://www.genome.jp/dbget-bin/www_bget?ko:K02998
TRINITY_DN684_c0_g1	K11427|DOT1L, DOT1|http://www.genome.jp/dbget-bin/www_bget?ko:K11427
TRINITY_DN2247_c0_g1	None
TRINITY_DN628_c1_g1	None
TRINITY_DN4876_c0_g1	None
TRINITY_DN18128_c0_g1	K01581|E4.1.1.17, ODC1, speC, speF|http://www.genome.jp/dbget-bin/www_bget?ko:K01581
TRINITY_DN1601_c0_g2	K18587|COQ9|http://www.genome.jp/dbget-bin/www_bget?ko:K18587
TRINITY_DN1601_c0_g1	None
TRINITY_DN16535_c0_g1	K18655|DDX19, DBP5|http://www.genome.jp/dbget-bin/www_bget?ko:K18655
TRINITY_DN1562_c0_g1	None
TRINITY_DN3682_c0_g1	None
TRINITY_DN3811_c2_g1	K11883|NOB1|http://www.genome.jp/dbget-bin/www_bget?ko:K11883
TRINITY_DN5538_c0_g1	K03883|ND5|http://www.genome.jp/dbget-bin/www_bget?ko:K03883
TRINITY_DN4296_c0_g1	None
TRINITY_DN665_c1_g1	K14766|NOP14, UTP2|http://www.genome.jp/dbget-bin/www_bget?ko:K14766
TRINITY_DN1951_c0_g1	None
TRINITY_DN2319_c0_g1	K00799|GST, gst|http://www.genome.jp/dbget-bin/www_bget?ko:K00799
TRINITY_DN4071_c0_g1	None
TRINITY_DN2446_c0_g1	None
TRINITY_DN2165_c0_g2	K02900|RP-L27Ae, RPL27A|http://www.genome.jp/dbget-bin/www_bget?ko:K02900
TRINITY_DN3814_c0_g1	None
TRINITY_DN2792_c0_g1	None
TRINITY_DN1474_c0_g1	None
TRINITY_DN108_c0_g2	None
TRINITY_DN544_c0_g1	None
TRINITY_DN15096_c0_g1	K08341|GABARAP, ATG8, LC3|http://www.genome.jp/dbget-bin/www_bget?ko:K08341
TRINITY_DN1032_c1_g1	None
TRINITY_DN3545_c0_g1	None
TRINITY_DN3797_c0_g1	None
TRINITY_DN2195_c0_g1	None
TRINITY_DN13694_c0_g1	None
TRINITY_DN6107_c0_g1	None
TRINITY_DN954_c0_g1	K11484|HOS3|http://www.genome.jp/dbget-bin/www_bget?ko:K11484
TRINITY_DN670_c0_g1	None
TRINITY_DN1787_c0_g1	K06316|RFT1|http://www.genome.jp/dbget-bin/www_bget?ko:K06316
TRINITY_DN3149_c0_g1	None
TRINITY_DN9631_c0_g1	None
TRINITY_DN8022_c0_g1	None
TRINITY_DN1965_c0_g1	None
TRINITY_DN3728_c0_g1	None
TRINITY_DN7310_c0_g2	K06630|YWHAE|http://www.genome.jp/dbget-bin/www_bget?ko:K06630
TRINITY_DN18489_c0_g1	K00262|E1.4.1.4, gdhA|http://www.genome.jp/dbget-bin/www_bget?ko:K00262
TRINITY_DN4517_c0_g1	K02685|PRI2|http://www.genome.jp/dbget-bin/www_bget?ko:K02685
TRINITY_DN4845_c2_g1	K09487|HSP90B, TRA1|http://www.genome.jp/dbget-bin/www_bget?ko:K09487
TRINITY_DN2804_c0_g1	K01224|E3.2.1.89|http://www.genome.jp/dbget-bin/www_bget?ko:K01224
TRINITY_DN17445_c0_g1	None
TRINITY_DN6_c0_g1	K17066|MOX|http://www.genome.jp/dbget-bin/www_bget?ko:K17066
TRINITY_DN6_c0_g3	None
TRINITY_DN6_c0_g5	K17066|MOX|http://www.genome.jp/dbget-bin/www_bget?ko:K17066
TRINITY_DN262_c0_g1	None
TRINITY_DN312_c1_g1	None
TRINITY_DN1166_c0_g1	None
TRINITY_DN2464_c1_g1	None
TRINITY_DN4041_c0_g2	None
TRINITY_DN780_c0_g1	None
TRINITY_DN8472_c0_g1	None
TRINITY_DN5452_c0_g1	None
TRINITY_DN1512_c0_g1	K01597|MVD, mvaD|http://www.genome.jp/dbget-bin/www_bget?ko:K01597
TRINITY_DN277_c0_g1	K12736|PPWD1|http://www.genome.jp/dbget-bin/www_bget?ko:K12736
TRINITY_DN1789_c0_g1	None
TRINITY_DN277_c0_g2	K10597|UBE4B, UFD2|http://www.genome.jp/dbget-bin/www_bget?ko:K10597
TRINITY_DN182_c1_g2	None
TRINITY_DN18053_c0_g1	K09680|coaW|http://www.genome.jp/dbget-bin/www_bget?ko:K09680
TRINITY_DN418_c1_g1	K01897|ACSL, fadD|http://www.genome.jp/dbget-bin/www_bget?ko:K01897
TRINITY_DN413_c1_g1	None
TRINITY_DN4807_c0_g1	None
TRINITY_DN3847_c0_g1	None
TRINITY_DN1545_c1_g1	None
TRINITY_DN5044_c0_g1	K00059|fabG|http://www.genome.jp/dbget-bin/www_bget?ko:K00059
TRINITY_DN11533_c0_g1	None
TRINITY_DN190_c5_g1	K17292|TBCA|http://www.genome.jp/dbget-bin/www_bget?ko:K17292
TRINITY_DN2844_c2_g1	K00799|GST, gst|http://www.genome.jp/dbget-bin/www_bget?ko:K00799
TRINITY_DN198_c0_g2	None
TRINITY_DN198_c0_g1	None
TRINITY_DN9306_c0_g1	K02997|RP-S9e, RPS9|http://www.genome.jp/dbget-bin/www_bget?ko:K02997
TRINITY_DN5120_c1_g1	None
TRINITY_DN1593_c0_g1	None
TRINITY_DN881_c0_g1	None
TRINITY_DN9343_c0_g1	K14803|PTC2_3|http://www.genome.jp/dbget-bin/www_bget?ko:K14803
TRINITY_DN2629_c0_g1	None
TRINITY_DN3892_c0_g1	None
TRINITY_DN5188_c0_g1	None
TRINITY_DN5188_c0_g2	None
TRINITY_DN3195_c0_g1	None
TRINITY_DN3921_c0_g1	K03521|fixA, etfB|http://www.genome.jp/dbget-bin/www_bget?ko:K03521
TRINITY_DN218_c0_g1	None
TRINITY_DN3201_c0_g1	None
TRINITY_DN11573_c0_g1	None
TRINITY_DN2374_c0_g1	None
TRINITY_DN2135_c0_g1	None
TRINITY_DN2135_c0_g3	None
TRINITY_DN2135_c0_g2	None
TRINITY_DN2050_c2_g1	K14842|NSA2|http://www.genome.jp/dbget-bin/www_bget?ko:K14842
TRINITY_DN2899_c0_g1	None
TRINITY_DN3217_c0_g1	None
TRINITY_DN536_c1_g1	None
TRINITY_DN666_c4_g1	None
TRINITY_DN5190_c0_g1	K02332|POLG1, MIP1|http://www.genome.jp/dbget-bin/www_bget?ko:K02332
TRINITY_DN2547_c0_g1	K02915|RP-L34e, RPL34|http://www.genome.jp/dbget-bin/www_bget?ko:K02915
TRINITY_DN17188_c0_g1	K11293|HIRA, HIR1|http://www.genome.jp/dbget-bin/www_bget?ko:K11293
TRINITY_DN5130_c0_g1	K01183|E3.2.1.14|http://www.genome.jp/dbget-bin/www_bget?ko:K01183
TRINITY_DN1182_c0_g1	K11434|PRMT1|http://www.genome.jp/dbget-bin/www_bget?ko:K11434
TRINITY_DN1678_c0_g1	None
TRINITY_DN5884_c0_g1	K09584|PDIA6, TXNDC7|http://www.genome.jp/dbget-bin/www_bget?ko:K09584
TRINITY_DN2095_c0_g1	None
TRINITY_DN1952_c1_g1	K07300|chaA, CAX|http://www.genome.jp/dbget-bin/www_bget?ko:K07300
TRINITY_DN3950_c0_g1	None
TRINITY_DN3950_c0_g2	None
TRINITY_DN2040_c0_g1	None
TRINITY_DN52_c3_g1	K16261|YAT|http://www.genome.jp/dbget-bin/www_bget?ko:K16261
TRINITY_DN2823_c0_g1	None
TRINITY_DN9_c3_g1	K03357|APC10, DOC1|http://www.genome.jp/dbget-bin/www_bget?ko:K03357
TRINITY_DN1145_c0_g1	None
TRINITY_DN2793_c0_g1	K14403|CPSF3, YSH1|http://www.genome.jp/dbget-bin/www_bget?ko:K14403
TRINITY_DN3477_c0_g1	K01490|AMPD|http://www.genome.jp/dbget-bin/www_bget?ko:K01490
TRINITY_DN1288_c0_g1	None
TRINITY_DN6892_c0_g2	K08794|CAMK1|http://www.genome.jp/dbget-bin/www_bget?ko:K08794
TRINITY_DN1267_c1_g1	None
TRINITY_DN158_c0_g2	None
TRINITY_DN3355_c0_g1	None
TRINITY_DN6044_c0_g2	K02937|RP-L7e, RPL7|http://www.genome.jp/dbget-bin/www_bget?ko:K02937
TRINITY_DN5834_c0_g2	None
TRINITY_DN1195_c0_g1	K10389|TUBG|http://www.genome.jp/dbget-bin/www_bget?ko:K10389
TRINITY_DN2907_c1_g1	None
TRINITY_DN4785_c0_g1	None
TRINITY_DN18645_c0_g1	None
TRINITY_DN18471_c0_g1	K11593|ELF2C, AGO|http://www.genome.jp/dbget-bin/www_bget?ko:K11593
TRINITY_DN5981_c0_g1	None
TRINITY_DN2918_c0_g1	K03006|RPB1, POLR2A|http://www.genome.jp/dbget-bin/www_bget?ko:K03006
TRINITY_DN365_c0_g1	None
TRINITY_DN3619_c0_g1	None
TRINITY_DN304_c0_g1	K16073|ALR, MNR|http://www.genome.jp/dbget-bin/www_bget?ko:K16073
TRINITY_DN3956_c0_g1	K06867|K06867|http://www.genome.jp/dbget-bin/www_bget?ko:K06867
TRINITY_DN1477_c1_g1	None
TRINITY_DN12285_c0_g1	K06630|YWHAE|http://www.genome.jp/dbget-bin/www_bget?ko:K06630
TRINITY_DN5349_c0_g1	None
TRINITY_DN379_c0_g1	None
TRINITY_DN2125_c0_g1	None
TRINITY_DN1022_c0_g1	None
TRINITY_DN4985_c0_g2	K00728|POMT|http://www.genome.jp/dbget-bin/www_bget?ko:K00728
TRINITY_DN2673_c1_g1	K20184|VPS41|http://www.genome.jp/dbget-bin/www_bget?ko:K20184
TRINITY_DN79_c0_g1	None
TRINITY_DN5367_c0_g1	None
TRINITY_DN1524_c0_g2	None
TRINITY_DN3186_c0_g1	None
TRINITY_DN179_c1_g1	None
TRINITY_DN1524_c0_g1	K01110|PTEN|http://www.genome.jp/dbget-bin/www_bget?ko:K01110
TRINITY_DN2001_c1_g1	K01783|rpe, RPE|http://www.genome.jp/dbget-bin/www_bget?ko:K01783
TRINITY_DN343_c0_g1	K14679|TRL1|http://www.genome.jp/dbget-bin/www_bget?ko:K14679
TRINITY_DN700_c0_g1	None
TRINITY_DN2249_c0_g1	K01230|MAN1|http://www.genome.jp/dbget-bin/www_bget?ko:K01230
TRINITY_DN822_c1_g1	K19845|SAC7|http://www.genome.jp/dbget-bin/www_bget?ko:K19845
TRINITY_DN632_c0_g1	None
TRINITY_DN1210_c0_g1	K10756|RFC3_5|http://www.genome.jp/dbget-bin/www_bget?ko:K10756
TRINITY_DN6742_c0_g1	None
TRINITY_DN142_c4_g1	None
TRINITY_DN18579_c0_g1	K09579|PIN4|http://www.genome.jp/dbget-bin/www_bget?ko:K09579
TRINITY_DN4273_c0_g1	None
TRINITY_DN4924_c0_g1	None
TRINITY_DN55_c0_g1	None
TRINITY_DN7_c1_g1	K01657|trpE|http://www.genome.jp/dbget-bin/www_bget?ko:K01657
TRINITY_DN6657_c0_g1	None
TRINITY_DN2302_c0_g1	None
TRINITY_DN1344_c0_g1	K07897|RAB7A|http://www.genome.jp/dbget-bin/www_bget?ko:K07897
TRINITY_DN1354_c0_g1	K01684|dgoD|http://www.genome.jp/dbget-bin/www_bget?ko:K01684
TRINITY_DN1354_c0_g2	K11251|H2A|http://www.genome.jp/dbget-bin/www_bget?ko:K11251
TRINITY_DN488_c0_g1	K12600|SKI3, TTC37|http://www.genome.jp/dbget-bin/www_bget?ko:K12600
TRINITY_DN474_c0_g1	None
TRINITY_DN694_c3_g1	K08963|mtnA|http://www.genome.jp/dbget-bin/www_bget?ko:K08963
TRINITY_DN5236_c0_g1	None
TRINITY_DN1500_c1_g1	K20310|TRAPPC13|http://www.genome.jp/dbget-bin/www_bget?ko:K20310
TRINITY_DN1560_c0_g1	K03242|EIF2S3|http://www.genome.jp/dbget-bin/www_bget?ko:K03242
TRINITY_DN1839_c0_g1	None
TRINITY_DN572_c0_g1	None
TRINITY_DN3868_c0_g1	K00921|PIKFYVE, FAB1|http://www.genome.jp/dbget-bin/www_bget?ko:K00921
TRINITY_DN8504_c0_g2	K05863|SLC25A4S, ANT|http://www.genome.jp/dbget-bin/www_bget?ko:K05863
TRINITY_DN8504_c0_g1	K05863|SLC25A4S, ANT|http://www.genome.jp/dbget-bin/www_bget?ko:K05863
TRINITY_DN5184_c0_g1	None
TRINITY_DN593_c1_g1	K01951|guaA, GMPS|http://www.genome.jp/dbget-bin/www_bget?ko:K01951
TRINITY_DN16_c1_g1	None
TRINITY_DN5651_c0_g1	None
TRINITY_DN8346_c0_g1	K02995|RP-S8e, RPS8|http://www.genome.jp/dbget-bin/www_bget?ko:K02995
TRINITY_DN2633_c0_g1	None
TRINITY_DN2145_c0_g2	None
TRINITY_DN714_c0_g1	None
TRINITY_DN3305_c0_g1	K01427|URE|http://www.genome.jp/dbget-bin/www_bget?ko:K01427
TRINITY_DN2087_c0_g2	K18914|FDXR|http://www.genome.jp/dbget-bin/www_bget?ko:K18914
TRINITY_DN2087_c0_g1	K18914|FDXR|http://www.genome.jp/dbget-bin/www_bget?ko:K18914
TRINITY_DN46_c0_g2	None
TRINITY_DN5413_c0_g1	None
TRINITY_DN6483_c0_g1	None
TRINITY_DN2566_c1_g1	K07562|NMD3|http://www.genome.jp/dbget-bin/www_bget?ko:K07562
TRINITY_DN4441_c0_g1	None
TRINITY_DN16991_c0_g1	K03327|TC.MATE, SLC47A, norM, mdtK, dinF|http://www.genome.jp/dbget-bin/www_bget?ko:K03327
TRINITY_DN2207_c0_g1	None
TRINITY_DN464_c0_g1	K01379|CTSD|http://www.genome.jp/dbget-bin/www_bget?ko:K01379
TRINITY_DN512_c0_g1	None
TRINITY_DN1040_c0_g1	None
TRINITY_DN1432_c2_g1	K12602|WDR61, REC14, SKI8|http://www.genome.jp/dbget-bin/www_bget?ko:K12602
TRINITY_DN2263_c0_g1	K06682|TEM1|http://www.genome.jp/dbget-bin/www_bget?ko:K06682
TRINITY_DN1194_c0_g1	None
TRINITY_DN3614_c0_g1	K17592|SACS|http://www.genome.jp/dbget-bin/www_bget?ko:K17592
TRINITY_DN4010_c0_g1	None
TRINITY_DN1848_c1_g1	None
TRINITY_DN4461_c0_g1	K18592|GGT1_5|http://www.genome.jp/dbget-bin/www_bget?ko:K18592
TRINITY_DN537_c0_g1	K05906|PCYOX1, FCLY|http://www.genome.jp/dbget-bin/www_bget?ko:K05906
TRINITY_DN657_c2_g1	K08646|MEP|http://www.genome.jp/dbget-bin/www_bget?ko:K08646
TRINITY_DN7524_c0_g2	None
TRINITY_DN3875_c0_g1	K05824|LYS12|http://www.genome.jp/dbget-bin/www_bget?ko:K05824
TRINITY_DN4886_c0_g1	None
TRINITY_DN5527_c0_g1	K12175|GPS1, COPS1, CSN1|http://www.genome.jp/dbget-bin/www_bget?ko:K12175
TRINITY_DN1847_c0_g1	None
TRINITY_DN18830_c0_g1	K02136|ATPeF1G, ATP5C1, ATP3|http://www.genome.jp/dbget-bin/www_bget?ko:K02136
TRINITY_DN899_c1_g1	None
TRINITY_DN11391_c0_g1	K05853|ATP2A|http://www.genome.jp/dbget-bin/www_bget?ko:K05853
TRINITY_DN5418_c0_g1	None
TRINITY_DN205_c0_g2	None
TRINITY_DN205_c0_g3	None
TRINITY_DN205_c0_g1	None
TRINITY_DN8665_c0_g1	None
TRINITY_DN3986_c0_g1	K10843|ERCC3, XPB|http://www.genome.jp/dbget-bin/www_bget?ko:K10843
TRINITY_DN2833_c0_g1	None
TRINITY_DN4709_c0_g1	K17686|copA, ATP7|http://www.genome.jp/dbget-bin/www_bget?ko:K17686
TRINITY_DN5784_c0_g1	None
TRINITY_DN6095_c0_g1	None
TRINITY_DN7061_c0_g1	K11593|ELF2C, AGO|http://www.genome.jp/dbget-bin/www_bget?ko:K11593
TRINITY_DN7602_c0_g1	None
TRINITY_DN4995_c0_g1	K12829|SF3B2, SAP145, CUS1|http://www.genome.jp/dbget-bin/www_bget?ko:K12829
TRINITY_DN1929_c0_g1	None
TRINITY_DN6140_c0_g1	None
TRINITY_DN4156_c0_g1	K14265|Tam1|http://www.genome.jp/dbget-bin/www_bget?ko:K14265
TRINITY_DN3416_c0_g1	K01873|VARS, valS|http://www.genome.jp/dbget-bin/www_bget?ko:K01873
TRINITY_DN3565_c0_g1	None
TRINITY_DN640_c0_g1	K17907|ATG9|http://www.genome.jp/dbget-bin/www_bget?ko:K17907
TRINITY_DN3639_c0_g1	K11407|HDAC6|http://www.genome.jp/dbget-bin/www_bget?ko:K11407
TRINITY_DN2357_c0_g1	None
TRINITY_DN1257_c0_g2	None
TRINITY_DN1257_c0_g1	K00101|E1.1.2.3, lldD|http://www.genome.jp/dbget-bin/www_bget?ko:K00101
TRINITY_DN5584_c0_g1	K11650|SMARCD|http://www.genome.jp/dbget-bin/www_bget?ko:K11650
TRINITY_DN1352_c0_g1	None
[truncated: 5,634 more rows]
