# Supplementary material for: Transcriptome Analysis Reveals Critical Genes Involved in the Response of Stropharia rugosoannulata to High Temperature and Drought Stress
Source: Curr Issues Mol Biol. 2025 Oct 10;47(10):835. doi: 10.3390/cimb47100835 (PMC12563022; doi:10.3390/cimb47100835)
Supplement: Supplementary file 1 [file cimb-47-00835-s001.zip › Table S6 Screening of candidate genes response to high temperature.xlsx]

## Sheet: ck_vs_gw1d.kegg_rich
Table S6 Screening of candidate genes response to high temperature
ID	Description	GeneRatio	BgRatio	pvalue	p.adjust	qvalue	geneID	Count
ko00520	Amino sugar and nucleotide sugar metabolism	6/75	38/1876	0.00332411401678502	0.166205700839251	0.166205700839251	TRINITY_DN259_c0_g1/TRINITY_DN1856_c1_g1/TRINITY_DN1866_c0_g1/TRINITY_DN4675_c0_g1/TRINITY_DN5130_c0_g1/TRINITY_DN4978_c1_g1	6
ko03030	DNA replication	4/75	33/1876	0.0400515590085553	0.771945731387971	0.771945731387971	TRINITY_DN1210_c0_g1/TRINITY_DN707_c0_g2/TRINITY_DN2359_c0_g1/TRINITY_DN2378_c2_g1	4
ko04141	Protein processing in endoplasmic reticulum	8/75	117/1876	0.0908127541832761	0.771945731387971	0.771945731387971	TRINITY_DN3782_c0_g1/TRINITY_DN143_c1_g1/TRINITY_DN3891_c0_g1/TRINITY_DN1532_c0_g1/TRINITY_DN3470_c0_g1/TRINITY_DN6041_c0_g2/TRINITY_DN3551_c0_g1/TRINITY_DN11146_c1_g1	8
ko00620	Pyruvate metabolism	4/75	47/1876	0.115317227664266	0.771945731387971	0.771945731387971	TRINITY_DN1204_c0_g1/TRINITY_DN2128_c0_g1/TRINITY_DN1184_c0_g1/TRINITY_DN1820_c0_g1	4
ko00260	Glycine, serine and threonine metabolism	3/75	33/1876	0.142543223533733	0.771945731387971	0.771945731387971	TRINITY_DN1682_c0_g1/TRINITY_DN4173_c0_g1/TRINITY_DN4137_c0_g1	3
ko00220	Arginine biosynthesis	2/75	17/1876	0.145840180669415	0.771945731387971	0.771945731387971	TRINITY_DN3305_c0_g1/TRINITY_DN5330_c0_g1	2
ko00562	Inositol phosphate metabolism	2/75	19/1876	0.174418329830376	0.771945731387971	0.771945731387971	TRINITY_DN5015_c0_g1/TRINITY_DN4095_c0_g1	2
ko00480	Glutathione metabolism	3/75	37/1876	0.181811756706762	0.771945731387971	0.771945731387971	TRINITY_DN4254_c0_g1/TRINITY_DN2449_c0_g1/TRINITY_DN18097_c0_g1	3
ko00350	Tyrosine metabolism	2/75	20/1876	0.189032035724396	0.771945731387971	0.771945731387971	TRINITY_DN4944_c0_g1/TRINITY_DN4173_c0_g1	2
ko03410	Base excision repair	2/75	20/1876	0.189032035724396	0.771945731387971	0.771945731387971	TRINITY_DN1686_c1_g1/TRINITY_DN2359_c0_g1	2
ko03430	Mismatch repair	2/75	20/1876	0.189032035724396	0.771945731387971	0.771945731387971	TRINITY_DN1210_c0_g1/TRINITY_DN2359_c0_g1	2
ko00360	Phenylalanine metabolism	2/75	21/1876	0.203809847435511	0.771945731387971	0.771945731387971	TRINITY_DN18684_c0_g1/TRINITY_DN4173_c0_g1	2
ko04070	Phosphatidylinositol signaling system	2/75	21/1876	0.203809847435511	0.771945731387971	0.771945731387971	TRINITY_DN618_c1_g2/TRINITY_DN4095_c0_g1	2
ko00230	Purine metabolism	4/75	60/1876	0.216144804788632	0.771945731387971	0.771945731387971	TRINITY_DN3305_c0_g1/TRINITY_DN1216_c0_g1/TRINITY_DN2359_c0_g1/TRINITY_DN3477_c0_g1	4
ko04144	Endocytosis	4/75	67/1876	0.278189606569082	0.823605989837541	0.823605989837541	TRINITY_DN2177_c1_g1/TRINITY_DN3503_c0_g1/TRINITY_DN2998_c0_g1/TRINITY_DN6041_c0_g2	4
ko00410	beta-Alanine metabolism	2/75	26/1876	0.278991656558154	0.823605989837541	0.823605989837541	TRINITY_DN4173_c0_g1/TRINITY_DN4046_c0_g1	2
ko00270	Cysteine and methionine metabolism	3/75	50/1876	0.32282190003483	0.823605989837541	0.823605989837541	TRINITY_DN4473_c0_g1/TRINITY_DN179_c7_g1/TRINITY_DN1108_c0_g1	3
ko00030	Pentose phosphate pathway	2/75	29/1876	0.324136626559195	0.823605989837541	0.823605989837541	TRINITY_DN4254_c0_g1/TRINITY_DN4978_c1_g1	2
ko00770	Pantothenate and CoA biosynthesis	1/75	10/1876	0.335685908373096	0.823605989837541	0.823605989837541	TRINITY_DN4354_c0_g1	1
ko03420	Nucleotide excision repair	2/75	31/1876	0.353876440890597	0.823605989837541	0.823605989837541	TRINITY_DN1210_c0_g1/TRINITY_DN2359_c0_g1	2
ko00500	Starch and sucrose metabolism	3/75	53/1876	0.356384118576361	0.823605989837541	0.823605989837541	TRINITY_DN786_c1_g1/TRINITY_DN4178_c0_g1/TRINITY_DN4978_c1_g1	3
ko00760	Nicotinate and nicotinamide metabolism	1/75	11/1876	0.362386635528518	0.823605989837541	0.823605989837541	TRINITY_DN2423_c0_g1	1
ko00460	Cyanoamino acid metabolism	1/75	13/1876	0.412651263626129	0.869736729439338	0.869736729439338	TRINITY_DN4178_c0_g1	1
ko03440	Homologous recombination	1/75	14/1876	0.436296542868233	0.869736729439338	0.869736729439338	TRINITY_DN2359_c0_g1	1
ko00680	Methane metabolism	2/75	38/1876	0.453762502912313	0.869736729439338	0.869736729439338	TRINITY_DN4137_c0_g1/TRINITY_DN6_c0_g1	2
ko00010	Glycolysis / Gluconeogenesis	3/75	62/1876	0.455151714808099	0.869736729439338	0.869736729439338	TRINITY_DN5464_c0_g1/TRINITY_DN4137_c0_g1/TRINITY_DN4978_c1_g1	3
ko04213	Longevity regulating pathway - multiple species	2/75	40/1876	0.48073441504235	0.869736729439338	0.869736729439338	TRINITY_DN2423_c0_g1/TRINITY_DN6041_c0_g2	2
ko04011	MAPK signaling pathway - yeast	4/75	92/1876	0.507589868864525	0.869736729439338	0.869736729439338	TRINITY_DN164_c0_g1/TRINITY_DN351_c0_g1/TRINITY_DN1145_c2_g2/TRINITY_DN1390_c0_g1	4
ko00513	Various types of N-glycan biosynthesis	1/75	18/1876	0.521842037663603	0.869736729439338	0.869736729439338	TRINITY_DN3470_c0_g1	1
ko00600	Sphingolipid metabolism	1/75	18/1876	0.521842037663603	0.869736729439338	0.869736729439338	TRINITY_DN1653_c0_g1	1
ko00100	Steroid biosynthesis	1/75	19/1876	0.541143354765449	0.872811862524917	0.872811862524917	TRINITY_DN392_c1_g1	1
ko00040	Pentose and glucuronate interconversions	1/75	23/1876	0.610953891308672	0.921887733365743	0.921887733365743	TRINITY_DN7220_c0_g1	1
ko00564	Glycerophospholipid metabolism	1/75	24/1876	0.626700495815877	0.921887733365743	0.921887733365743	TRINITY_DN5391_c0_g1	1
ko00510	N-Glycan biosynthesis	1/75	25/1876	0.641817916341691	0.921887733365743	0.921887733365743	TRINITY_DN3470_c0_g1	1
ko03008	Ribosome biogenesis in eukaryotes	2/75	54/1876	0.64532141335602	0.921887733365743	0.921887733365743	TRINITY_DN3035_c0_g1/TRINITY_DN46_c1_g1	2
ko04139	Mitophagy - yeast	1/75	31/1876	0.720633588090148	0.924406557830747	0.924406557830747	TRINITY_DN1390_c0_g1	1
ko04120	Ubiquitin mediated proteolysis	2/75	63/1876	0.727960993760952	0.924406557830747	0.924406557830747	TRINITY_DN1808_c1_g1/TRINITY_DN6429_c0_g1	2
ko00051	Fructose and mannose metabolism	1/75	32/1876	0.731989946297866	0.924406557830747	0.924406557830747	TRINITY_DN7220_c0_g1	1
ko00380	Tryptophan metabolism	1/75	34/1876	0.753353516830887	0.924406557830747	0.924406557830747	TRINITY_DN812_c1_g1	1
ko00330	Arginine and proline metabolism	1/75	35/1876	0.763396126080444	0.924406557830747	0.924406557830747	TRINITY_DN4046_c0_g1	1
ko00020	Citrate cycle (TCA cycle)	1/75	37/1876	0.782286355191969	0.924406557830747	0.924406557830747	TRINITY_DN1820_c0_g1	1
ko04111	Cell cycle - yeast	2/75	71/1876	0.787373981979352	0.924406557830747	0.924406557830747	TRINITY_DN1808_c1_g1/TRINITY_DN2378_c2_g1	2
ko00630	Glyoxylate and dicarboxylate metabolism	1/75	42/1876	0.823245967190629	0.924406557830747	0.924406557830747	TRINITY_DN2128_c0_g1	1
ko00240	Pyrimidine metabolism	1/75	45/1876	0.844066819360507	0.924406557830747	0.924406557830747	TRINITY_DN2359_c0_g1	1
ko03015	mRNA surveillance pathway	1/75	45/1876	0.844066819360507	0.924406557830747	0.924406557830747	TRINITY_DN2139_c0_g1	1
ko04113	Meiosis - yeast	1/75	46/1876	0.850454033204287	0.924406557830747	0.924406557830747	TRINITY_DN2378_c2_g1	1
ko04146	Peroxisome	1/75	54/1876	0.893070339866561	0.950074829645278	0.950074829645278	TRINITY_DN1391_c1_g1	1
ko03040	Spliceosome	1/75	76/1876	0.957821133976991	0.993692079796758	0.993692079796758	TRINITY_DN6041_c0_g2	1
ko03013	Nucleocytoplasmic transport	1/75	100/1876	0.984914077981429	0.993692079796758	0.993692079796758	TRINITY_DN1757_c0_g2	1
ko03010	Ribosome	4/75	250/1876	0.993692079796758	0.993692079796758	0.993692079796758	TRINITY_DN17532_c0_g1/TRINITY_DN1620_c2_g1/TRINITY_DN17549_c0_g1/TRINITY_DN13206_c0_g2	4

## Sheet: ck_vs_gw2d.kegg_rich
Table S6 Screening of candidate genes response to high temperature
ID	Description	GeneRatio	BgRatio	pvalue	p.adjust	qvalue	geneID	Count
ko04011	MAPK signaling pathway - yeast	11/69	92/1876	0.000372859695290605	0.0178972653739491	0.0172692911503017	TRINITY_DN164_c0_g1/TRINITY_DN6367_c0_g1/TRINITY_DN5442_c0_g1/TRINITY_DN4007_c0_g1/TRINITY_DN18521_c0_g1/TRINITY_DN2810_c0_g1/TRINITY_DN3859_c0_g1/TRINITY_DN3855_c0_g1/TRINITY_DN6032_c0_g1/TRINITY_DN9148_c0_g1/TRINITY_DN17545_c0_g1	11
ko00270	Cysteine and methionine metabolism	6/69	50/1876	0.00879174841928321	0.211001962062797	0.203598384446558	TRINITY_DN5810_c0_g2/TRINITY_DN4473_c0_g1/TRINITY_DN179_c7_g1/TRINITY_DN1108_c0_g1/TRINITY_DN568_c5_g1/TRINITY_DN13123_c0_g3	6
ko00620	Pyruvate metabolism	5/69	47/1876	0.0268886683344525	0.430218693351239	0.415123300602073	TRINITY_DN2796_c1_g1/TRINITY_DN1204_c0_g1/TRINITY_DN2128_c0_g1/TRINITY_DN1204_c1_g1/TRINITY_DN1184_c0_g1	5
ko00360	Phenylalanine metabolism	3/69	21/1876	0.0394042695851345	0.472851235021614	0.456259963617347	TRINITY_DN18684_c0_g1/TRINITY_DN3748_c0_g1/TRINITY_DN4173_c0_g1	3
ko00460	Cyanoamino acid metabolism	2/69	13/1876	0.0800862681898327	0.686738808282043	0.662642709745831	TRINITY_DN2387_c0_g1/TRINITY_DN4178_c0_g1	2
ko04113	Meiosis - yeast	4/69	46/1876	0.0858423510352553	0.686738808282043	0.662642709745831	TRINITY_DN2967_c0_g1/TRINITY_DN3473_c0_g1/TRINITY_DN551_c2_g1/TRINITY_DN2765_c0_g1	4
ko00260	Glycine, serine and threonine metabolism	3/69	33/1876	0.118616375489061	0.711698252934369	0.686726384410356	TRINITY_DN1682_c0_g1/TRINITY_DN13123_c0_g3/TRINITY_DN4173_c0_g1	3
ko03030	DNA replication	3/69	33/1876	0.118616375489061	0.711698252934369	0.686726384410356	TRINITY_DN1210_c0_g1/TRINITY_DN707_c0_g2/TRINITY_DN5056_c0_g1	3
ko00350	Tyrosine metabolism	2/69	20/1876	0.165872362767738	0.828028523484808	0.798974891081833	TRINITY_DN4944_c0_g1/TRINITY_DN4173_c0_g1	2
ko04111	Cell cycle - yeast	4/69	71/1876	0.262990265779503	0.828028523484808	0.798974891081833	TRINITY_DN1808_c1_g1/TRINITY_DN551_c2_g1/TRINITY_DN2810_c0_g1/TRINITY_DN2765_c0_g1	4
ko00500	Starch and sucrose metabolism	3/69	53/1876	0.308962905182849	0.828028523484808	0.798974891081833	TRINITY_DN2387_c0_g1/TRINITY_DN3408_c0_g1/TRINITY_DN4178_c0_g1	3
ko00770	Pantothenate and CoA biosynthesis	1/69	10/1876	0.313162465923099	0.828028523484808	0.798974891081833	TRINITY_DN4354_c0_g1	1
ko04139	Mitophagy - yeast	2/69	31/1876	0.316901002610444	0.828028523484808	0.798974891081833	TRINITY_DN3855_c0_g1/TRINITY_DN6032_c0_g1	2
ko00061	Fatty acid biosynthesis	1/69	11/1876	0.338559995318225	0.828028523484808	0.798974891081833	TRINITY_DN5044_c0_g1	1
ko00450	Selenocompound metabolism	1/69	11/1876	0.338559995318225	0.828028523484808	0.798974891081833	TRINITY_DN13123_c0_g3	1
ko00760	Nicotinate and nicotinamide metabolism	1/69	11/1876	0.338559995318225	0.828028523484808	0.798974891081833	TRINITY_DN2423_c0_g1	1
ko00970	Aminoacyl-tRNA biosynthesis	2/69	33/1876	0.344332732012256	0.828028523484808	0.798974891081833	TRINITY_DN1518_c0_g1/TRINITY_DN4231_c0_g1	2
ko00380	Tryptophan metabolism	2/69	34/1876	0.357927151748596	0.828028523484808	0.798974891081833	TRINITY_DN812_c1_g1/TRINITY_DN3748_c0_g1	2
ko02010	ABC transporters	1/69	12/1876	0.363031502193851	0.828028523484808	0.798974891081833	TRINITY_DN2220_c0_g1	1
ko00330	Arginine and proline metabolism	2/69	35/1876	0.371424062732838	0.828028523484808	0.798974891081833	TRINITY_DN3748_c0_g1/TRINITY_DN568_c5_g1	2
ko00520	Amino sugar and nucleotide sugar metabolism	2/69	38/1876	0.411222664762519	0.828028523484808	0.798974891081833	TRINITY_DN259_c0_g1/TRINITY_DN4675_c0_g1	2
ko00052	Galactose metabolism	1/69	15/1876	0.431216884390333	0.828028523484808	0.798974891081833	TRINITY_DN3408_c0_g1	1
ko01040	Biosynthesis of unsaturated fatty acids	1/69	15/1876	0.431216884390333	0.828028523484808	0.798974891081833	TRINITY_DN5044_c0_g1	1
ko00400	Phenylalanine, tyrosine and tryptophan biosynthesis	1/69	16/1876	0.452305565194775	0.828028523484808	0.798974891081833	TRINITY_DN1181_c0_g1	1
ko00640	Propanoate metabolism	1/69	17/1876	0.472623261969807	0.828028523484808	0.798974891081833	TRINITY_DN2796_c1_g1	1
ko00920	Sulfur metabolism	1/69	17/1876	0.472623261969807	0.828028523484808	0.798974891081833	TRINITY_DN1254_c2_g1	1
ko00600	Sphingolipid metabolism	1/69	18/1876	0.492197761660008	0.828028523484808	0.798974891081833	TRINITY_DN1653_c0_g1	1
ko00100	Steroid biosynthesis	1/69	19/1876	0.511055864160255	0.828028523484808	0.798974891081833	TRINITY_DN392_c1_g1	1
ko00562	Inositol phosphate metabolism	1/69	19/1876	0.511055864160255	0.828028523484808	0.798974891081833	TRINITY_DN5015_c0_g1	1
ko03430	Mismatch repair	1/69	20/1876	0.529223416865125	0.828028523484808	0.798974891081833	TRINITY_DN1210_c0_g1	1
ko04070	Phosphatidylinositol signaling system	1/69	21/1876	0.546725348026928	0.828028523484808	0.798974891081833	TRINITY_DN618_c1_g2	1
ko00564	Glycerophospholipid metabolism	1/69	24/1876	0.595473576248338	0.828028523484808	0.798974891081833	TRINITY_DN5391_c0_g1	1
ko03008	Ribosome biogenesis in eukaryotes	2/69	54/1876	0.599116799684058	0.828028523484808	0.798974891081833	TRINITY_DN3035_c0_g1/TRINITY_DN46_c1_g1	2
ko04146	Peroxisome	2/69	54/1876	0.599116799684058	0.828028523484808	0.798974891081833	TRINITY_DN1391_c1_g1/TRINITY_DN2220_c0_g1	2
ko00410	beta-Alanine metabolism	1/69	26/1876	0.625062795621333	0.828028523484808	0.798974891081833	TRINITY_DN4173_c0_g1	1
ko04141	Protein processing in endoplasmic reticulum	4/69	117/1876	0.635302288396254	0.828028523484808	0.798974891081833	TRINITY_DN3782_c0_g1/TRINITY_DN991_c0_g1/TRINITY_DN3891_c0_g1/TRINITY_DN143_c1_g1	4
ko00030	Pentose phosphate pathway	1/69	29/1876	0.665491005184015	0.828028523484808	0.798974891081833	TRINITY_DN6019_c0_g1	1
ko00010	Glycolysis / Gluconeogenesis	2/69	62/1876	0.675127821457807	0.828028523484808	0.798974891081833	TRINITY_DN5464_c0_g1/TRINITY_DN2796_c1_g1	2
ko04120	Ubiquitin mediated proteolysis	2/69	63/1876	0.683776305089125	0.828028523484808	0.798974891081833	TRINITY_DN1808_c1_g1/TRINITY_DN551_c2_g1	2
ko03420	Nucleotide excision repair	1/69	31/1876	0.690023769570674	0.828028523484808	0.798974891081833	TRINITY_DN1210_c0_g1	1
ko03013	Nucleocytoplasmic transport	3/69	100/1876	0.723968722484703	0.847573138518676	0.8178337301496	TRINITY_DN1757_c0_g2/TRINITY_DN2810_c0_g1/TRINITY_DN1332_c1_g2	3
ko00480	Glutathione metabolism	1/69	37/1876	0.753469599384853	0.849514245624524	0.81970672823419	TRINITY_DN2844_c2_g1	1
ko00680	Methane metabolism	1/69	38/1876	0.762719516536807	0.849514245624524	0.81970672823419	TRINITY_DN2796_c1_g1	1
ko04213	Longevity regulating pathway - multiple species	1/69	40/1876	0.780205182126909	0.849514245624524	0.81970672823419	TRINITY_DN2423_c0_g1	1
ko00630	Glyoxylate and dicarboxylate metabolism	1/69	42/1876	0.796419605272991	0.849514245624524	0.81970672823419	TRINITY_DN2128_c0_g1	1
ko00190	Oxidative phosphorylation	1/69	55/1876	0.876547346025278	0.91465810020029	0.882564833526596	TRINITY_DN11683_c0_g1	1
ko00230	Purine metabolism	1/69	60/1876	0.898251708358114	0.917363446833818	0.885175255716842	TRINITY_DN1254_c2_g1	1
ko04144	Endocytosis	1/69	67/1876	0.922452515905908	0.922452515905908	0.890085760961841	TRINITY_DN2177_c1_g1	1

## Sheet: ck_vs_gw3d.kegg_rich
Table S6 Screening of candidate genes response to high temperature
ID	Description	GeneRatio	BgRatio	pvalue	p.adjust	qvalue	geneID	Count
ko00100	Steroid biosynthesis	8/138	19/1876	2.65373229624865e-05	0.00180453796144908	0.00167604145026231	TRINITY_DN18389_c0_g1/TRINITY_DN17819_c0_g1/TRINITY_DN3720_c0_g1/TRINITY_DN2773_c0_g2/TRINITY_DN392_c1_g1/TRINITY_DN3587_c0_g1/TRINITY_DN1763_c1_g1/TRINITY_DN4194_c0_g1	8
ko00460	Cyanoamino acid metabolism	5/138	13/1876	0.00159301579086945	0.0541625368895612	0.0503057618169299	TRINITY_DN2387_c0_g1/TRINITY_DN1229_c0_g1/TRINITY_DN1542_c0_g1/TRINITY_DN4178_c0_g1/TRINITY_DN4461_c0_g1	5
ko00620	Pyruvate metabolism	9/138	47/1876	0.00593262580891868	0.134472851668823	0.12489738545092	TRINITY_DN2128_c0_g1/TRINITY_DN2796_c1_g1/TRINITY_DN1204_c0_g1/TRINITY_DN424_c1_g1/TRINITY_DN1106_c1_g1/TRINITY_DN3670_c0_g1/TRINITY_DN1011_c0_g2/TRINITY_DN1184_c0_g1/TRINITY_DN1204_c1_g1	9
ko00260	Glycine, serine and threonine metabolism	7/138	33/1876	0.00844373703182625	0.143543529541046	0.133322163660415	TRINITY_DN1682_c0_g1/TRINITY_DN485_c1_g1/TRINITY_DN13123_c0_g3/TRINITY_DN1542_c0_g1/TRINITY_DN4173_c0_g1/TRINITY_DN4137_c0_g1/TRINITY_DN10073_c0_g1	7
ko00270	Cysteine and methionine metabolism	8/138	50/1876	0.0267576059080791	0.352684408880151	0.327570658402617	TRINITY_DN568_c5_g1/TRINITY_DN5810_c0_g2/TRINITY_DN4473_c0_g1/TRINITY_DN1108_c0_g1/TRINITY_DN309_c0_g2/TRINITY_DN179_c7_g1/TRINITY_DN13123_c0_g3/TRINITY_DN2285_c2_g2	8
ko04011	MAPK signaling pathway - yeast	12/138	92/1876	0.0335402529873561	0.352684408880151	0.327570658402617	TRINITY_DN164_c0_g1/TRINITY_DN6367_c0_g1/TRINITY_DN5930_c0_g1/TRINITY_DN5442_c0_g1/TRINITY_DN4007_c0_g1/TRINITY_DN2810_c0_g1/TRINITY_DN4658_c0_g1/TRINITY_DN18521_c0_g1/TRINITY_DN3855_c0_g1/TRINITY_DN17545_c0_g1/TRINITY_DN18507_c0_g1/TRINITY_DN9148_c0_g1	12
ko00600	Sphingolipid metabolism	4/138	18/1876	0.0381503499561477	0.352684408880151	0.327570658402617	TRINITY_DN1653_c0_g1/TRINITY_DN6030_c0_g1/TRINITY_DN3807_c0_g1/TRINITY_DN4427_c0_g1	4
ko00061	Fatty acid biosynthesis	3/138	11/1876	0.0414922833976648	0.352684408880151	0.327570658402617	TRINITY_DN1363_c0_g1/TRINITY_DN2421_c0_g1/TRINITY_DN5044_c0_g1	3
ko00010	Glycolysis / Gluconeogenesis	8/138	62/1876	0.0802384536728912	0.570804752198146	0.530159212567938	TRINITY_DN5464_c0_g1/TRINITY_DN4748_c0_g1/TRINITY_DN2796_c1_g1/TRINITY_DN424_c1_g1/TRINITY_DN3670_c0_g1/TRINITY_DN1011_c0_g2/TRINITY_DN4137_c0_g1/TRINITY_DN11008_c0_g1	8
ko00052	Galactose metabolism	3/138	15/1876	0.0923360628555824	0.570804752198146	0.530159212567938	TRINITY_DN4748_c0_g1/TRINITY_DN3408_c0_g1/TRINITY_DN2979_c1_g1	3
ko01040	Biosynthesis of unsaturated fatty acids	3/138	15/1876	0.0923360628555824	0.570804752198146	0.530159212567938	TRINITY_DN6472_c0_g2/TRINITY_DN5044_c0_g1/TRINITY_DN7126_c0_g1	3
ko00400	Phenylalanine, tyrosine and tryptophan biosynthesis	3/138	16/1876	0.107773270238279	0.602942823930684	0.560008814796301	TRINITY_DN4739_c0_g1/TRINITY_DN2285_c2_g2/TRINITY_DN1181_c0_g1	3
ko04113	Meiosis - yeast	6/138	46/1876	0.116922190101467	0.602942823930684	0.560008814796301	TRINITY_DN3473_c0_g1/TRINITY_DN2967_c0_g1/TRINITY_DN551_c2_g1/TRINITY_DN2765_c0_g1/TRINITY_DN18371_c0_g1/TRINITY_DN194_c0_g1	6
ko00220	Arginine biosynthesis	3/138	17/1876	0.124135287279847	0.602942823930684	0.560008814796301	TRINITY_DN5330_c0_g1/TRINITY_DN2285_c2_g2/TRINITY_DN945_c0_g1	3
ko00900	Terpenoid backbone biosynthesis	3/138	18/1876	0.141332274744587	0.604369652784982	0.561334042834349	TRINITY_DN656_c1_g1/TRINITY_DN1926_c0_g1/TRINITY_DN7453_c0_g1	3
ko00680	Methane metabolism	5/138	38/1876	0.142204624184702	0.604369652784982	0.561334042834349	TRINITY_DN2796_c1_g1/TRINITY_DN6_c0_g1/TRINITY_DN1542_c0_g1/TRINITY_DN4137_c0_g1/TRINITY_DN11008_c0_g1	5
ko00350	Tyrosine metabolism	3/138	20/1876	0.177867080222903	0.705139330873151	0.654928171089614	TRINITY_DN4944_c0_g1/TRINITY_DN4173_c0_g1/TRINITY_DN2285_c2_g2	3
ko00450	Selenocompound metabolism	2/138	11/1876	0.191320982593085	0.705139330873151	0.654928171089614	TRINITY_DN309_c0_g2/TRINITY_DN13123_c0_g3	2
ko00360	Phenylalanine metabolism	3/138	21/1876	0.197024224802792	0.705139330873151	0.654928171089614	TRINITY_DN18684_c0_g1/TRINITY_DN4173_c0_g1/TRINITY_DN2285_c2_g2	3
ko03030	DNA replication	4/138	33/1876	0.22098736622383	0.751357045161024	0.697854840706833	TRINITY_DN1210_c0_g1/TRINITY_DN18371_c0_g1/TRINITY_DN5056_c0_g1/TRINITY_DN1191_c0_g1	4
ko00040	Pentose and glucuronate interconversions	3/138	23/1876	0.236680461588023	0.759865146789095	0.705757102280894	TRINITY_DN4372_c0_g1/TRINITY_DN2260_c1_g1/TRINITY_DN1011_c0_g2	3
ko00561	Glycerolipid metabolism	3/138	24/1876	0.257013211413959	0.759865146789095	0.705757102280894	TRINITY_DN1576_c1_g1/TRINITY_DN558_c0_g1/TRINITY_DN1011_c0_g2	3
ko00564	Glycerophospholipid metabolism	3/138	24/1876	0.257013211413959	0.759865146789095	0.705757102280894	TRINITY_DN1844_c0_g1/TRINITY_DN1576_c1_g1/TRINITY_DN5391_c0_g1	3
ko00480	Glutathione metabolism	4/138	37/1876	0.287383605408918	0.814253548658602	0.756272645812943	TRINITY_DN3353_c0_g1/TRINITY_DN18097_c0_g1/TRINITY_DN4461_c0_g1/TRINITY_DN2449_c0_g1	4
ko04213	Longevity regulating pathway - multiple species	4/138	40/1876	0.33892142098912	0.861959229798822	0.800581327986522	TRINITY_DN4960_c0_g1/TRINITY_DN6041_c0_g2/TRINITY_DN4658_c0_g1/TRINITY_DN651_c0_g3	4
ko00500	Starch and sucrose metabolism	5/138	53/1876	0.349994995058759	0.861959229798822	0.800581327986522	TRINITY_DN2387_c0_g1/TRINITY_DN3408_c0_g1/TRINITY_DN1229_c0_g1/TRINITY_DN4178_c0_g1/TRINITY_DN2979_c1_g1	5
ko04141	Protein processing in endoplasmic reticulum	10/138	117/1876	0.356736100446804	0.861959229798822	0.800581327986522	TRINITY_DN3782_c0_g1/TRINITY_DN143_c1_g1/TRINITY_DN3891_c0_g1/TRINITY_DN991_c0_g1/TRINITY_DN6041_c0_g2/TRINITY_DN3470_c0_g1/TRINITY_DN1532_c0_g1/TRINITY_DN338_c0_g1/TRINITY_DN4096_c0_g1/TRINITY_DN4408_c0_g1	10
ko00340	Histidine metabolism	2/138	17/1876	0.359202932110371	0.861959229798822	0.800581327986522	TRINITY_DN1285_c0_g1/TRINITY_DN1011_c0_g2	2
ko00630	Glyoxylate and dicarboxylate metabolism	4/138	42/1876	0.373531408935387	0.861959229798822	0.800581327986522	TRINITY_DN2128_c0_g1/TRINITY_DN485_c1_g1/TRINITY_DN1542_c0_g1/TRINITY_DN4658_c0_g1	4
ko00190	Oxidative phosphorylation	5/138	55/1876	0.380276130793598	0.861959229798822	0.800581327986522	TRINITY_DN11683_c0_g1/TRINITY_DN273_c0_g1/TRINITY_DN3033_c0_g1/TRINITY_DN2107_c3_g1/TRINITY_DN273_c0_g2	5
ko03420	Nucleotide excision repair	3/138	31/1876	0.402012845787483	0.877969019008772	0.815451101246537	TRINITY_DN1210_c0_g1/TRINITY_DN1191_c0_g1/TRINITY_DN3407_c0_g1	3
ko00562	Inositol phosphate metabolism	2/138	19/1876	0.413161891298246	0.877969019008772	0.815451101246537	TRINITY_DN5015_c0_g1/TRINITY_DN4095_c0_g1	2
ko03430	Mismatch repair	2/138	20/1876	0.439305759195506	0.905236109857406	0.840776572622977	TRINITY_DN1210_c0_g1/TRINITY_DN1191_c0_g1	2
ko00380	Tryptophan metabolism	3/138	34/1876	0.462393920740269	0.924787841480538	0.858936075678518	TRINITY_DN812_c1_g1/TRINITY_DN4658_c0_g1/TRINITY_DN1011_c0_g2	3
ko00330	Arginine and proline metabolism	3/138	35/1876	0.481957252655236	0.936374090873029	0.869697298024485	TRINITY_DN568_c5_g1/TRINITY_DN2285_c2_g2/TRINITY_DN1011_c0_g2	3
ko00770	Pantothenate and CoA biosynthesis	1/138	10/1876	0.535121673912107	0.963687670093504	0.895065947455267	TRINITY_DN4354_c0_g1	1
ko00860	Porphyrin metabolism	1/138	10/1876	0.535121673912107	0.963687670093504	0.895065947455267	TRINITY_DN2107_c3_g1	1
ko00053	Ascorbate and aldarate metabolism	1/138	11/1876	0.569501743044008	0.963687670093504	0.895065947455267	TRINITY_DN1011_c0_g2	1
ko04146	Peroxisome	4/138	54/1876	0.571112985899275	0.963687670093504	0.895065947455267	TRINITY_DN1363_c0_g1/TRINITY_DN1313_c0_g1/TRINITY_DN4658_c0_g1/TRINITY_DN115_c2_g1	4
ko00410	beta-Alanine metabolism	2/138	26/1876	0.581389653981083	0.963687670093504	0.895065947455267	TRINITY_DN4173_c0_g1/TRINITY_DN1011_c0_g2	2
ko02010	ABC transporters	1/138	12/1876	0.601356305757106	0.963687670093504	0.895065947455267	TRINITY_DN1859_c0_g1	1
ko00310	Lysine degradation	2/138	27/1876	0.602371970142508	0.963687670093504	0.895065947455267	TRINITY_DN5454_c0_g1/TRINITY_DN1011_c0_g2	2
ko04111	Cell cycle - yeast	5/138	71/1876	0.609390732559128	0.963687670093504	0.895065947455267	TRINITY_DN551_c2_g1/TRINITY_DN2810_c0_g1/TRINITY_DN2765_c0_g1/TRINITY_DN18371_c0_g1/TRINITY_DN194_c0_g1	5
ko00250	Alanine, aspartate and glutamate metabolism	2/138	31/1876	0.678390422545751	0.987823167690001	0.917482818287926	TRINITY_DN2285_c2_g2/TRINITY_DN115_c2_g1	2
ko03018	RNA degradation	3/138	48/1876	0.699042767220677	0.987823167690001	0.917482818287926	TRINITY_DN2396_c0_g1/TRINITY_DN8084_c0_g1/TRINITY_DN11008_c0_g1	3
ko00071	Fatty acid degradation	2/138	33/1876	0.711775632763579	0.987823167690001	0.917482818287926	TRINITY_DN1363_c0_g1/TRINITY_DN1011_c0_g2	2
ko00970	Aminoacyl-tRNA biosynthesis	2/138	33/1876	0.711775632763579	0.987823167690001	0.917482818287926	TRINITY_DN4231_c0_g1/TRINITY_DN2601_c0_g1	2
ko00640	Propanoate metabolism	1/138	17/1876	0.728748143828432	0.987823167690001	0.917482818287926	TRINITY_DN2796_c1_g1	1
ko00920	Sulfur metabolism	1/138	17/1876	0.728748143828432	0.987823167690001	0.917482818287926	TRINITY_DN1254_c2_g1	1
ko00513	Various types of N-glycan biosynthesis	1/138	18/1876	0.748884107331216	0.987823167690001	0.917482818287926	TRINITY_DN3470_c0_g1	1
ko00650	Butanoate metabolism	1/138	18/1876	0.748884107331216	0.987823167690001	0.917482818287926	TRINITY_DN656_c1_g1	1
ko00020	Citrate cycle (TCA cycle)	2/138	37/1876	0.769920998346618	0.987823167690001	0.917482818287926	TRINITY_DN424_c1_g1/TRINITY_DN3670_c0_g1	2
ko00280	Valine, leucine and isoleucine degradation	2/138	37/1876	0.769920998346618	0.987823167690001	0.917482818287926	TRINITY_DN656_c1_g1/TRINITY_DN1011_c0_g2	2
ko03410	Base excision repair	1/138	20/1876	0.7848105827321	0.988279993070052	0.917907114306549	TRINITY_DN1191_c0_g1	1
ko04070	Phosphatidylinositol signaling system	1/138	21/1876	0.800810657938442	0.990093177087528	0.919591186149407	TRINITY_DN4095_c0_g1	1
ko00510	N-Glycan biosynthesis	1/138	25/1876	0.853829890495941	0.99998406410151	0.928777768515334	TRINITY_DN3470_c0_g1	1
ko04144	Endocytosis	3/138	67/1876	0.883327115517514	0.99998406410151	0.928777768515334	TRINITY_DN6041_c0_g2/TRINITY_DN2177_c1_g1/TRINITY_DN1378_c1_g1	3
ko00030	Pentose phosphate pathway	1/138	29/1876	0.892811352672125	0.99998406410151	0.928777768515334	TRINITY_DN6019_c0_g1	1
ko04139	Mitophagy - yeast	1/138	31/1876	0.908234353776836	0.99998406410151	0.928777768515334	TRINITY_DN3855_c0_g1	1
ko03008	Ribosome biogenesis in eukaryotes	2/138	54/1876	0.917684302304608	0.99998406410151	0.928777768515334	TRINITY_DN7189_c0_g1/TRINITY_DN46_c1_g1	2
ko04145	Phagosome	2/138	55/1876	0.922732357320418	0.99998406410151	0.928777768515334	TRINITY_DN1610_c0_g1/TRINITY_DN7373_c0_g2	2
ko00230	Purine metabolism	2/138	60/1876	0.94390648510843	0.99998406410151	0.928777768515334	TRINITY_DN1254_c2_g1/TRINITY_DN5193_c0_g1	2
ko03013	Nucleocytoplasmic transport	4/138	100/1876	0.946463995072979	0.99998406410151	0.928777768515334	TRINITY_DN58_c1_g1/TRINITY_DN2810_c0_g1/TRINITY_DN1332_c1_g2/TRINITY_DN8084_c0_g1	4
ko00520	Amino sugar and nucleotide sugar metabolism	1/138	38/1876	0.946796576697607	0.99998406410151	0.928777768515334	TRINITY_DN259_c0_g1	1
ko03015	mRNA surveillance pathway	1/138	45/1876	0.969220632732845	0.99998406410151	0.928777768515334	TRINITY_DN8084_c0_g1	1
ko03040	Spliceosome	2/138	76/1876	0.980595119344227	0.99998406410151	0.928777768515334	TRINITY_DN2396_c0_g1/TRINITY_DN6041_c0_g2	2
ko04120	Ubiquitin mediated proteolysis	1/138	63/1876	0.992540376727551	0.99998406410151	0.928777768515334	TRINITY_DN551_c2_g1	1
ko03010	Ribosome	5/138	250/1876	0.99998406410151	0.99998406410151	0.928777768515334	TRINITY_DN666_c3_g1/TRINITY_DN17518_c0_g1/TRINITY_DN17549_c0_g1/TRINITY_DN7355_c0_g1/TRINITY_DN6547_c0_g1	5
