# Supplementary material for: Transcriptome Analysis Reveals Critical Genes Involved in the Response of Stropharia rugosoannulata to High Temperature and Drought Stress
Source: Curr Issues Mol Biol. 2025 Oct 10;47(10):835. doi: 10.3390/cimb47100835 (PMC12563022; doi:10.3390/cimb47100835)
Supplement: Supplementary file 1 [file cimb-47-00835-s001.zip › Table S7. Annotation of 15 candidate genes.xlsx]

## Sheet: Sheet1
Table S7. Annotation of 15 candidate genes
Gene ID	Conserved domain	E-value	Annotation
TRINITY_DN164_c0_g1	Basic leucine zipper (bZIP) domain of Activating Transcription Factor-2 (ATF-2)	1.65e-19	ATF2
TRINITY_DN351_c0_g1	Protein tyrosine phosphatase, catalytic domain	6.14e-61	PTP2_3
TRINITY_DN627_c0_g1	STE3 super family	9.38e-45	STE3
TRINITY_DN5930_c0_g1	Src Homology 3 domain superfamily	2.78e-20	SHO1
TRINITY_DN5442_c0_g1	Pheromone A receptor	1.22e-126	STE3
TRINITY_DN2707_c0_g1	Pheromone A receptor	4.05e-123	STE3
TRINITY_DN6367_c0_g1	fungal a-factor pheromone receptor STE3	1.36e-83	GPCR
TRINITY_DN18521_c0_g1	Pheromone A receptor	9.95e-133	STE3
TRINITY_DN17545_c0_g1	Pheromone A receptor	7.05e-101	STE3
TRINITY_DN332_c0_g1	Pheromone A receptor	7.05e-101	STE3
TRINITY_DN3855_c0_g1	Protein Kinases, catalytic domain	0.000468	BCK1
TRINITY_DN822_c1_g1	RhoGAP superfamily	1.29e-98	SAC7
TRINITY_DN4007_c0_g1	G-alpha superfamily	9.08e-67	GPA1
TRINITY_DN2810_c0_g1	PRMT5 superfamily	1.05e-85	PRMT5
TRINITY_DN9148_c0_g1	G-alpha superfamily	6.13e-31	GPA1
